# Supplementary material for: A large-scale functional analysis of genes expressed differentially in insulin secreting MIN6 sublines with high versus mildly reduced glucose-responsiveness
Source: Sci Rep. 2023 Apr 6;13:5654. doi: 10.1038/s41598-023-32589-2 (PMC10079668; doi:10.1038/s41598-023-32589-2)
Supplement: Supplementary file 2 — Supplementary Information 2. [file 41598_2023_32589_MOESM2_ESM.xlsx]

## Sheet: Validated
	Annotation					Normalized Data						RawData						Flag						Annotation
ProbeName	GeneSymbol	GeneName	GO biological process	GO cellular component	GO molecular function	H1	H2	H3	ML1	ML2	ML3	H1	H2	H3	ML1	ML2	ML3	H1	H2	H3	ML1	ML2	ML3	Description	Chromosome Number_Avadis_	Chromosome Start Index_Avadis_	Chromosome End Index_Avadis_	Chromosome Strand_Avadis_	Cytoband	EnsemblID	EntrezGeneID	GenbankAccession	GenomicCoordinates	RefSeqAccession	TIGRID	UniGeneID	Sequence
A_55_P2051983	Spink7	serine peptidase inhibitor, Kazal type 7 (putative)	GO:0008150(biological_process);GO:0010466(negative regulation of peptidase activity)	GO:0005575(cellular_component);GO:0005576(extracellular region)	GO:0003674(molecular_function);GO:0004867(serine-type endopeptidase inhibitor activity);GO:0030414(peptidase inhibitor activity)							8.28816	13.7919	3.77633	3.54693	9.47628	3.96458	Not Detected	Not Detected	Not Detected	Not Detected	Not Detected	Not Detected	Mus musculus serine peptidase inhibitor, Kazal type 7 (putative) (Spink7), mRNA [NM_001001803]	chr18	62753895	62753954	-	mm|18qE1	ENSMUST00000076194	408198	NM_001001803	chr18:62753954-62753895	NM_001001803	NP1221823	Mm.478742	CAGTTTGTGGATCTGACTATATCACTTACGGGAATAAATGCAAGCTGTGTACAGAGATCT
A_52_P169082	Dbil5	diazepam binding inhibitor-like 5	GO:0006810(transport)	GO:0005737(cytoplasm)	GO:0000062(fatty-acyl-CoA binding);GO:0008289(lipid binding)	-0.00311637	0.00311637	-0.0465434	0.0474756	0.548929	-0.10554	66.3244	70.4351	80.758	90.7173	110.041	65.1372	Detected	Detected	Detected	Detected	Detected	Detected	Mus musculus diazepam binding inhibitor-like 5 (Dbil5), mRNA [NM_021294]	chr11	76031955	76032014	+	mm|11qB5	ENSMUST00000040806	13168	NM_021294	chr11:76031955-76032014	NM_021294	TC1580100	Mm.347413	TAAACAAAGGGATGTCCAAGATGGATGCCATGAGGATCTACATTGCTAAAGTGGAAGAGC
A_30_P01028193												4.42741	3.45307	3.77811	4.76116	5.15025	3.96713	Not Detected	Not Detected	Not Detected	Not Detected	Not Detected	Not Detected	lincRNA:chr14:47978277-47985238 forward strand	chr14	47982421	47982480	+	mm|14qC1				chr14:47982421-47982480				CCATTAGAGCTGACTCCAAGCCATCAGTCCCAACGAGGAATGGTGAATTGGCTTCATCTA
A_52_P237997	Negr1	neuronal growth regulator 1	GO:0007155(cell adhesion);GO:0007626(locomotory behavior);GO:0007631(feeding behavior);GO:0010976(positive regulation of neuron projection development);GO:0016337(cell-cell adhesion)	GO:0005886(plasma membrane);GO:0016020(membrane);GO:0030425(dendrite);GO:0031225(anchored component of membrane);GO:0043025(neuronal cell body)	GO:0003674(molecular_function)							4.43164	9.5358	11.5352	3.54963	8.6731	4.12484	Not Detected	Not Detected	Not Detected	Not Detected	Not Detected	Not Detected	Mus musculus neuronal growth regulator 1 (Negr1), transcript variant 2, mRNA [NM_177274]	chr3	156834624	156834683	+	mm|3qH4	ENSMUST00000041425	320840	NM_177274	chr3:156834624-156834683	NM_177274	TC1590147	Mm.317293	GTGGAGCTTCCATATCCAAAATCGTGCAACTGGGATTTTTCTACAGACACACAAGTTAGC
A_51_P414243	Pomgnt2	protein O-linked mannose beta 1,4-N-acetylglucosaminyltransferase 2	GO:0006493(protein O-linked glycosylation)	GO:0005783(endoplasmic reticulum);GO:0016020(membrane);GO:0016021(integral component of membrane)	GO:0008375(acetylglucosaminyltransferase activity);GO:0016740(transferase activity);GO:0016757(transferase activity, transferring glycosyl groups)	-1.31903	0.490424	-0.0997343	0.543636	-0.347918	0.221074	1176.26	4359.54	3436.62	5649.46	2609.36	3606.68	Detected	Detected	Detected	Detected	Detected	Detected	Mus musculus protein O-linked mannose beta 1,4-N-acetylglucosaminyltransferase 2 (Pomgnt2), mRNA [NM_153540]	chr9	121890741	121890800	-	mm|9qF4	ENSMUST00000084743	215494	NM_153540	chr9:121890800-121890741	NM_153540	TC1576262	Mm.402151	TAATCTTTGAATTTCATCTGTAGCTGAGTGACAGGTGTGTTTGGAGCAGTCATTAAATGA
A_55_P2136348	Ccr8	chemokine (C-C motif) receptor 8	GO:0006935(chemotaxis);GO:0006955(immune response);GO:0007165(signal transduction);GO:0007186(G-protein coupled receptor signaling pathway);GO:0007204(positive regulation of cytosolic calcium ion concentration);GO:0070098(chemokine-mediated signaling pathway)	GO:0005886(plasma membrane);GO:0016020(membrane);GO:0016021(integral component of membrane)	GO:0004871(signal transducer activity);GO:0004930(G-protein coupled receptor activity);GO:0004950(chemokine receptor activity);GO:0005515(protein binding);GO:0016493(C-C chemokine receptor activity)							4.43732	3.44938	3.77601	3.54841	3.29056	3.96637	Not Detected	Not Detected	Not Detected	Not Detected	Not Detected	Not Detected	Mus musculus chemokine (C-C motif) receptor 8 (Ccr8), mRNA [NM_007720]	chr9	120003293	120003352	+	mm|9qF4	ENSMUST00000048777	12776	NM_007720	chr9:120003293-120003352	NM_007720	NP1489265	Mm.442098	ATGTTCTTCATCACCCTAATGAGTGTGGACAGGTATCTGGCTATTGTCCACGCTGTCTAT
A_51_P108228	Chrna7	cholinergic receptor, nicotinic, alpha polypeptide 7	GO:0000187(activation of MAPK activity);GO:0001666(response to hypoxia);GO:0001988(positive regulation of heart rate involved in baroreceptor response to decreased systemic arterial blood pressure);GO:0006810(transport);GO:0006811(ion transport);GO:0006812(cation transport);GO:0006816(calcium ion transport);GO:0006874(cellular calcium ion homeostasis);GO:0006897(endocytosis);GO:0007165(signal tra…	GO:0005737(cytoplasm);GO:0005886(plasma membrane);GO:0005892(acetylcholine-gated channel complex);GO:0009897(external side of plasma membrane);GO:0014069(postsynaptic density);GO:0016020(membrane);GO:0016021(integral component of membrane);GO:0016324(apical plasma membrane);GO:0030054(cell junction);GO:0030424(axon);GO:0030425(dendrite);GO:0030426(growth cone);GO:0032279(asymmetric synapse);GO:00…	GO:0001540(beta-amyloid binding);GO:0004889(acetylcholine-activated cation-selective channel activity);GO:0005216(ion channel activity);GO:0005230(extracellular ligand-gated ion channel activity);GO:0005515(protein binding);GO:0008144(drug binding);GO:0008179(adenylate cyclase binding);GO:0015464(acetylcholine receptor activity);GO:0015643(toxic substance binding);GO:0017081(chloride channel regu…			-0.137947	1.03172	0.137947	1.5414	12.7406	12.0517	36.9554	87.4952	40.3501	99.4524	Not Detected	Not Detected	Detected	Detected	Detected	Detected	Mus musculus cholinergic receptor, nicotinic, alpha polypeptide 7 (Chrna7), mRNA [NM_007390]	chr7	70244005	70244064	-	mm|7qC	ENSMUST00000032738	11441	NM_007390	chr7:70244064-70244005	NM_007390	TC1590332	Mm.113464	CGAGAATTGGGGTCCTAACTCTACATTGTGATAAATGGAAGAACTCTGAGGTATCCCTGT
A_30_P01033363						-0.738506	-0.319724	0.0631125	-0.0406392	0.531817	0.367459	23.0832	32.6288	50.4885	49.4495	63.0087	52.3858	Detected	Detected	Detected	Detected	Detected	Detected	lincRNA:chr7:134807861-134809001 reverse strand	chr7	134808692	134808751	-	mm|7qF3				chr7:134808751-134808692				GGGGAACTTCAAGTAACAAACATTTATTAATTAGACTTCTGAACTACCAATGGGGCAGAA
A_55_P2049737												4.86431	8.39659	3.76873	3.54246	6.95765	3.96037	Not Detected	Not Detected	Not Detected	Not Detected	Not Detected	Not Detected	AGENCOURT_10728649 NIH_MGC_169 Mus musculus cDNA clone IMAGE:6773657 5', mRNA sequence [CA465559]	chr2	171041027	171041086	-	mm|2qH3			CA465559	chr2:171041086-171041027		TC1721584	Mm.415064	ATACATAAATGATACATCTTCGCTGATCTCGGCTAGCAGTGCCATGTCACTTCTGCAGCT
A_30_P01024440						-0.578469	-0.043282	0.165405	-0.0940537	0.332346	0.278461	143.509	219.901	301.574	265.15	305.325	274.051	Detected	Detected	Detected	Detected	Detected	Detected	lincRNA:chr17:3213918-3257944 forward strand	chr17	3257885	3257944	+	mm|17qA1				chr17:3257885-3257944				TCTCAGGCGCGGTTTCTGATTGAATGCAGAGGTCACACGCATGCCTCCCTGTATTACCTG
A_30_P01025554						-0.637461	-0.513428	0.56355	0.0172954	0.0584664	0.30408	2444.27	2816.61	7051.38	5082.03	4480.67	4949.59	Detected	Detected	Detected	Detected	Detected	Detected	lincRNA:chr8:72663591-72671154 forward strand	chr8	72671094	72671153	+	mm|8qB3.3				chr8:72671094-72671153				AGGGTCACTCTTCCAGGAGCATTCACATAACAGTCTTTGTGCACTGAATACACTGACTGT
A_30_P01031558												5.68124	10.9403	7.93615	5.31727	12.3473	4.30354	Not Detected	Not Detected	Not Detected	Not Detected	Not Detected	Not Detected	lincRNA:chr17:13812666-13820504 reverse strand	chr17	13812680	13812739	-	mm|17qA1				chr17:13812739-13812680				TTGAAGGGGAAGAGCAGAGACCTCACACTGTACAGAGGCCATGCCTGTCACAGGCTAGTC
A_30_P01030675												15.6125	7.02838	3.75248	3.52787	3.27746	3.94564	Not Detected	Not Detected	Not Detected	Not Detected	Not Detected	Not Detected	lincRNA:chr6:67054389-67054857 forward strand	chr6	67054547	67054606	+	mm|6qC1				chr6:67054547-67054606				TCTGTTGCATCTGAATCCTTCCATTGTTTTGGAACAATGCTGTCAGATGCAAGTGCCCTG
A_51_P328014	Cops3	COP9 (constitutive photomorphogenic) homolog, subunit 3 (Arabidopsis thaliana)	GO:0001701(in utero embryonic development);GO:0010388(cullin deneddylation)	GO:0005634(nucleus);GO:0005737(cytoplasm);GO:0008180(COP9 signalosome)	GO:0005515(protein binding)	0.0347772	-0.0252881	-0.0218854	-0.0611138	0.387305	0.0218854	6392.08	6483.36	7712.06	7898.84	9235.55	6679.59	Detected	Detected	Detected	Detected	Detected	Detected	Mus musculus COP9 (constitutive photomorphogenic) homolog, subunit 3 (Arabidopsis thaliana) (Cops3), mRNA [NM_011991]	chr11	59633613	59634853	-	mm|11qB1.3	ENSMUST00000019517	26572	NM_011991	chr11:59634853-59633613	NM_011991	TC1765447	Mm.40	CCGTGTACAGTTATCTGGACCACAGGAGGCAGAAAAATATGTTCTACACATGATAGAAGA
A_30_P01019108						0.481231	0.353423	-0.127891	-0.419467	-0.116469	-0.157274	107.581	104.112	88.5026	76.1001	80.4468	72.8642	Detected	Detected	Detected	Detected	Detected	Detected	lincRNA:chr3:4797557-4798821 forward strand	chr3	4797836	4797895	+	mm|3qA1				chr3:4797836-4797895				TATCTGCTAAGCATTGCAGCTCCTGTGCCCTTCTACACATTTTTATTTCCAGAGAAGGTA
A_55_P2056220						-0.0958438	-0.120036	0.0989604	0.00861406	0.245136	0.228327	1529.39	1590.28	2196.57	2171.45	2192.11	2018.79	Detected	Detected	Detected	Detected	Detected	Detected														ATTTCTTCTGTTCCACTCTGTGCACATGGCGTTTCAGGGTACGAGGTGTAGCATCTTTAT
A_55_P1985764						0.0020256	-0.0020256	-0.254247	0.123316	-0.0365696	-0.289654	25330.5	26709.4	26612.3	36386.7	27907.7	21818.7	Detected	Detected	Detected	Detected	Detected	Detected	AV310571 RIKEN full-length enriched, 8 days embryo Mus musculus cDNA clone 5730591E17 3' similar to X54793 Rat liver mRNA for heat shock protein (hsp60). [AV310571]	chr11	41314267	41314326	+	mm|11qA5			AV310571	chr11:041314267-041314326			Mm.473987	TTTTGTTAGCATCAGGACTGTAGTGCTGTGTCACCACATGAGAGTTCAGAAGCAGCCTTT
A_52_P108321	Ccdc71	coiled-coil domain containing 71	GO:0008150(biological_process)	GO:0005575(cellular_component)	GO:0003674(molecular_function)	0.390712	0.259691	-0.0937059	-0.162069	-0.625228	0.14419	282.029	272.328	252.962	253.909	157.821	250.652	Detected	Detected	Detected	Detected	Detected	Detected	Mus musculus coiled-coil domain containing 71 (Ccdc71), mRNA [NM_133744]	chr9	108367468	108367527	+	mm|9qF2	ENSMUST00000061209	72454	NM_133744	chr9:108367468-108367527	NM_133744	TC1577326	Mm.46488	GTGGTAACGGGTGATGGAACCAGGGACTGACTCATTTCCACAGGCTCCATCTTTCTCCGG
A_55_P2018002	Abcg4	ATP-binding cassette, sub-family G (WHITE), member 4	GO:0033344(cholesterol efflux)		GO:0000166(nucleotide binding);GO:0005524(ATP binding);GO:0042803(protein homodimerization activity);GO:0046982(protein heterodimerization activity)	-0.519197	0.0977082	0.130415	1.99018	-0.0977082	-0.308706	186.335	302.163	366.802	1401.14	282.406	227.325	Detected	Detected	Detected	Detected	Detected	Detected	Mus musculus ATP-binding cassette, sub-family G (WHITE), member 4 (Abcg4), mRNA [NM_138955]	chr9	44081302	44081361	-	mm|9qA5.2	ENSMUST00000034648	192663	NM_138955	chr9:44081361-44081302	NM_138955	TC1581179	Mm.101876	TGTATCTGCCCCAGGTTCTTCTCATTACACAGAGACCAGTTGTATTTGTGGGATTTCACC
A_52_P123354	Tusc2	tumor suppressor candidate 2	GO:0001779(natural killer cell differentiation);GO:0006954(inflammatory response);GO:0032618(interleukin-15 production);GO:0048469(cell maturation);GO:0051881(regulation of mitochondrial membrane potential);GO:0071609(chemokine (C-C motif) ligand 5 production);GO:2000377(regulation of reactive oxygen species metabolic process)	GO:0005739(mitochondrion)	GO:0003674(molecular_function)	0.0632229	-0.0632229	0.0911589	-0.242741	-0.770051	0.500567	1659.5	1607.51	2123.11	1772.8	1053.99	2369.3	Detected	Detected	Detected	Detected	Detected	Detected	Mus musculus tumor suppressor candidate 2 (Tusc2), mRNA [NM_019742]	chr9	107467301	107467360	+	mm|9qF1	ENSMUST00000010198	80385	NM_019742	chr9:107467301-107467360	NM_019742	TC1577873	Mm.21739	ATCAAGGTGTAGCTTCCATTCAGGAGTCCAGGCTGGTGCCACAACCTTGAATAAACTAAA
A_30_P01023685												4.39137	3.37028	3.7034	3.48171	3.23795	3.89963	Not Detected	Not Detected	Not Detected	Not Detected	Not Detected	Not Detected	lincRNA:chr11:76400207-76434732 forward strand	chr11	76413111	76413170	+	mm|11qB5				chr11:76413111-76413170				ATCAGCTGTCTAGCAAAGTCTCATCTACTGACACACAACTCAAAGGAGCTTTCTCTCCAA
A_55_P2061724						-0.338373	-0.00447059	-0.100025	-0.0735095	0.00447059	0.358294	120.054	160.004	177.71	190.5	172.299	205.155	Detected	Detected	Detected	Detected	Detected	Detected	602098267F1 NCI_CGAP_Co24 Mus musculus cDNA clone IMAGE:4218232 5'. [BF584559]	chr18	73797826	73797885	-	mm|18qE2			BF584559	chr18:073797885-073797826		TC1622036	Mm.407255	GGTGGGAAATATTTGCTGGGAAGTATCTCTTCAGAGCCAAGCCACTTGTCTTGGTTTTTT
A_55_P2049122	Tm6sf2	transmembrane 6 superfamily member 2		GO:0016020(membrane);GO:0016021(integral component of membrane)		0.0122714	-0.210254	-0.0122714	-0.0408082	0.0375438	0.13838	284.523	257.852	351.006	362.182	327.661	327.393	Detected	Detected	Detected	Detected	Detected	Detected	Mus musculus transmembrane 6 superfamily member 2 (Tm6sf2), mRNA [NM_181540]	chr8	72603892	72603951	+	mm|8qB3.3	ENSMUST00000049197	107770	NM_181540	chr8:72603892-72603951	NM_181540	TC1584633	Mm.37974	CCCCTCCTGGAATCTAGCCATCACCTCTTCCCATACATTTAATAAAACCTTCTGATGTCT
A_30_P01020389												7.08224	4.21653	3.6739	5.13841	7.40595	3.871	Not Detected	Not Detected	Not Detected	Not Detected	Not Detected	Not Detected	lincRNA:chr9:113648970-113715170 reverse strand	chr9	113651826	113651885	-	mm|9qF3				chr9:113651885-113651826				CTATTTGCTGGATACATCACTAAGAATCGTTCCATCCACGGGAGCTCCCGCCTGCATTTT
A_55_P1988844	Klrg1	killer cell lectin-like receptor subfamily G, member 1	GO:0007166(cell surface receptor signaling pathway);GO:0045087(innate immune response)	GO:0005886(plasma membrane);GO:0016020(membrane);GO:0016021(integral component of membrane)	GO:0030246(carbohydrate binding)	1.39411	0.527894			0.159412		33.7483	19.5764	4.81315	5.51889	16.2281	6.53719	Detected	Detected	Not Detected	Not Detected	Detected	Not Detected	Mus musculus killer cell lectin-like receptor subfamily G, member 1 (Klrg1), mRNA [NM_016970]	chr6	122220629	122220688	-	mm|6qF1	ENSMUST00000032207	50928	NM_016970	chr6:122220688-122220629	NM_016970	TC1588205	Mm.20434	CACTGTGCCTCATAAATGTGTACAATCACTATCTCTCCATGAAAATTAAAGAAGTCACAA
A_51_P385099	Tnf	tumor necrosis factor	GO:0000060(protein import into nucleus, translocation);GO:0000122(negative regulation of transcription from RNA polymerase II promoter);GO:0000165(MAPK cascade);GO:0000185(activation of MAPKKK activity);GO:0000187(activation of MAPK activity);GO:0001775(cell activation);GO:0001819(positive regulation of cytokine production);GO:0001932(regulation of protein phosphorylation);GO:0001934(positive reg…	GO:0001891(phagocytic cup);GO:0005576(extracellular region);GO:0005615(extracellular space);GO:0005622(intracellular);GO:0005886(plasma membrane);GO:0005887(integral component of plasma membrane);GO:0009897(external side of plasma membrane);GO:0009986(cell surface);GO:0016020(membrane);GO:0016021(integral component of membrane);GO:0030141(secretory granule)	GO:0002020(protease binding);GO:0005125(cytokine activity);GO:0005164(tumor necrosis factor receptor binding);GO:0005515(protein binding)							4.40545	3.3884	3.92575	3.65961	3.427	3.98914	Not Detected	Not Detected	Not Detected	Not Detected	Not Detected	Not Detected	Mus musculus tumor necrosis factor (Tnf), transcript variant 1, mRNA [NM_013693]	chr17	35336795	35336854	-	mm|17qB1	ENSMUST00000025263	21926	NM_013693	chr17:35336854-35336795	NM_013693	TC1579092	Mm.1293	TGGGCTTTCCGAATTCACTGGAGCCTCGAATGTCCATTCCTGAGTTCTGCAAAGGGAGAG
A_55_P2111005	Pafah1b1	platelet-activating factor acetylhydrolase, isoform 1b, subunit 1	GO:0000132(establishment of mitotic spindle orientation);GO:0000226(microtubule cytoskeleton organization);GO:0001667(ameboidal cell migration);GO:0001675(acrosome assembly);GO:0001764(neuron migration);GO:0001961(positive regulation of cytokine-mediated signaling pathway);GO:0006629(lipid metabolic process);GO:0006810(transport);GO:0007017(microtubule-based process);GO:0007049(cell cycle);GO:000…	GO:0000235(astral microtubule);GO:0000776(kinetochore);GO:0005622(intracellular);GO:0005623(cell);GO:0005634(nucleus);GO:0005635(nuclear envelope);GO:0005737(cytoplasm);GO:0005813(centrosome);GO:0005829(cytosol);GO:0005856(cytoskeleton);GO:0005871(kinesin complex);GO:0005874(microtubule);GO:0005875(microtubule associated complex);GO:0005938(cell cortex);GO:0015630(microtubule cytoskeleton);GO:001…	GO:0005515(protein binding);GO:0008017(microtubule binding);GO:0032403(protein complex binding);GO:0042803(protein homodimerization activity);GO:0045502(dynein binding);GO:0045505(dynein intermediate chain binding);GO:0051219(phosphoprotein binding)	0.0384154	-0.0242076	-0.195995	0.279275	0.0983253	-0.145824	6541.11	6622.77	6977.05	10208.1	7715.88	6069.86	Detected	Detected	Detected	Detected	Detected	Detected	Mus musculus platelet-activating factor acetylhydrolase, isoform 1b, subunit 1 (Pafah1b1), transcript variant 1, mRNA [NM_013625]	chr11	74487590	74487649	-	mm|11qB5	ENSMUST00000156794	18472	NM_013625	chr11:74487649-74487590	NM_013625	TC1773064	Mm.397111	GTTCCCAGATTGTTAAGAGTTCACCGAAGATATCGACACAATTTTAAAAATCAGTAAAGG
A_30_P01029364							-2.44872	5.07232	-2.4673	0.283836	1.52228	15.8679	29.7531	6485.36	36.6847	211.627	465.233	Not Detected	Detected	Detected	Detected	Detected	Detected	lincRNA:chr9:20313342-20323517 forward strand	chr9	20323340	20323399	+	mm|9qA3				chr9:20323340-20323399				TGAAGCTCTCGTCTTGCACTGTACAAATATAATTAGTCACTGCTTACCACGCTCCCCTTA
A_55_P2041509	1110004F10Rik	RIKEN cDNA 1110004F10 gene	GO:0008150(biological_process)	GO:0005575(cellular_component)	GO:0003674(molecular_function)	0.00500011	-0.00500011	-0.212723	-0.0824842	0.0206175	0.253446	7321.38	7688.15	7900.17	9100.06	8375.16	9170.03	Detected	Detected	Detected	Detected	Detected	Detected	Mus musculus RIKEN cDNA 1110004F10 gene (1110004F10Rik), mRNA [NM_019772]	chr7	123248248	123248307	+	mm|7qF1	ENSMUST00000032899	56372	NM_019772	chr7:123248248-123248307	NM_019772	TC1572336	Mm.24231	GGGATACTTGCCTTGTTTGTGGCAGCTCCTTCATCTTCATCTTTTGGTTTGTTCCTATTT
A_55_P1985294	Krtap5-5	keratin associated protein 5-5	GO:0008150(biological_process)	GO:0005575(cellular_component);GO:0005882(intermediate filament);GO:0045095(keratin filament)	GO:0003674(molecular_function)		1.0679					14.8963	21.8624	14.0467	5.08542	12.9098	7.31406	Not Detected	Detected	Not Detected	Not Detected	Not Detected	Not Detected	Mus musculus keratin associated protein 5-5 (Krtap5-5), mRNA [NM_001037822]	chr7	149415305	149415363	-	mm|7qF5	ENSMUST00000097943	114666	NM_001037822	chr7:149415363-149415305	NM_001037822	TC1694735	Mm.444495	TGTGGGTCTTCTTGTTGTCAGTCCAGCTGCTGTAAGCCATGCTGCTGTCAGTCCAGCTGT
A_55_P2242690	D2Ertd127e	DNA segment, Chr 2, ERATO Doi 127, expressed										8.91474	16.335	4.07378	4.19106	5.21332	3.81733	Not Detected	Not Detected	Not Detected	Not Detected	Not Detected	Not Detected	Mus musculus 12 days embryo spinal ganglion cDNA, RIKEN full-length enriched library, clone:D130071G01 product:unclassifiable, full insert sequence. [AK051746]	chr2	112234331	112234390	+	mm|2qE3		51873	AK051746	chr2:112234331-112234390		TC1669358	Mm.441738	AAGTCAGAATGGAATTAGGAAATATTTTGATGGAAGATTCTAGAATCTTAGTGGCTTGGC
A_30_P01029765						-0.0900645	-0.108235	0.0900645	0.138859	0.711256	-0.948944	456.554	476.718	649.084	706.63	900.351	265.419	Detected	Detected	Detected	Detected	Detected	Detected	lincRNA:chr6:86425510-86450160 forward strand	chr6	86447637	86447696	+	mm|6qD1				chr6:86447637-86447696				TAGAAAGAAGGTCCGGGCTGCCCAGGATCCTGCCTGTCTGCTGTAGTAGCTCTTCCTCTT
A_55_P2364211	2810428J06Rik	RIKEN cDNA 2810428J06 gene				-0.219566	-0.174418	0.362564	0.443987	0.174418	-0.855987	28.4371	31.0253	53.4206	59.4869	42.2849	19.2882	Detected	Detected	Detected	Detected	Detected	Detected	Mus musculus 10, 11 days embryo whole body cDNA, RIKEN full-length enriched library, clone:2810428J06 product:unclassifiable, full insert sequence. [AK013182]	chr3	135088220	135088279	-	mm|3qG3		67058	AK013182	chr3:135088279-135088220		TC1591015		CTGTAGAGGTCTTAAGAATGTCATTCAACATAGCCTATTTTGTCCTTGTCATGATGAATT
A_55_P1975977												4.27489	3.26018	3.59657	3.37948	3.14248	3.79447	Not Detected	Not Detected	Not Detected	Not Detected	Not Detected	Not Detected		chr2	80465626	80465685	-	mm|2qC3				chr2:080465685-080465626				TGCACTCTTTCGTGGAAGGTAATAGCAGAGTTACCATGGAACTCCTGATTAGTTCTTTGG
A_51_P358243	Tstd3	thiosulfate sulfurtransferase (rhodanese)-like domain containing 3	GO:0008150(biological_process)	GO:0005575(cellular_component)	GO:0003674(molecular_function);GO:0004792(thiosulfate sulfurtransferase activity)	0.0766416	-0.0165782	-0.0899701	1.13072	-0.017508	1.04587	974.463	965.923	1089.42	2672.16	1033.05	2011.5	Detected	Detected	Detected	Detected	Detected	Detected	Mus musculus thiosulfate sulfurtransferase (rhodanese)-like domain containing 3 (Tstd3), mRNA [NM_029840]	chr4	21684809	21684868	-	mm|4qA3	ENSMUST00000029915	77032	NM_029840	chr4:21684868-21684809	NM_029840	TC1581004	Mm.87238	CTCTGGGGTCTGGAGAAGTCAACTCTACTCAGGAAAATATATTCACAGCATCTGAAGACT
A_55_P2252586	3426406K10Rik	RIKEN cDNA 3426406K10 gene				0.757803	0.375672	-0.0647855	0.000763893	-0.0565271	-0.000763416	42.5312	34.5076	30.1765	33.2356	27.3696	26.506	Detected	Detected	Detected	Detected	Detected	Detected	Mus musculus 10 days embryo whole body cDNA, RIKEN full-length enriched library, clone:3426406K10 product:hypothetical protein, full insert sequence. [AK132212]	chrX	75776352	75776411	-	mm|XqB		100038604	AK132212	chrX:75776411-75776352				TAGAGTTGTATCACTGCCTCTCAGTTTCCTTCTCCCTAATACTGCATTGGCCAGTTACTC
A_30_P01020720						0.0491295	0.0340815	-0.267753	-0.0340815	-0.0532703	0.0881891	18313	19163.2	18448.2	22829.6	19303.4	19838.4	Detected	Detected	Detected	Detected	Detected	Detected	lincRNA:chr16:32309935-32328234 reverse strand	chr16	32325974	32326033	-	mm|16qB3				chr16:32326033-32325974				CCCAGAGCCCTCGTGTGGCACCTTGATGAATGTTTAAAGCCAGTTTTGAAATGTAAAAAA
A_55_P2153545						1.43283	1.28928					36.9716	35.3913	3.56011	6.40567	12.9759	9.6657	Detected	Detected	Not Detected	Not Detected	Not Detected	Not Detected		chrX	87047655	87047714	-	mm|XqC1				chrX:087047714-087047655				AATACTCACGGAAGGGAAGCCAGAAGAAATCTCTGGAAGAACCCATGTCTACAGAAAAAA
A_30_P01025927							0.443159					11.6986	16.2866	13.7666	13.183	15.1387	3.75034	Not Detected	Detected	Not Detected	Not Detected	Not Detected	Not Detected	lincRNA:chr1:6199946-6200603 reverse strand	chr1	6199947	6200006	-	mm|1qA1				chr1:6200006-6199947				TCTATATCTTTTAAACTGTGTATCTTTTGTAACCTATAATAAAATTAAGGCTTCTTTCTA
A_55_P1999972						-0.190456	0.411395	-0.199664	0.337471	-0.292762	0.147749	200.847	322.315	250.426	382.45	211.723	267.71	Detected	Detected	Detected	Detected	Detected	Detected	predicted gene 3187 [Source:MGI Symbol;Acc:MGI:3781366] [ENSMUST00000178429]	chr14	6772278	6772337	+	mm|14qA1	ENSMUST00000178429			chr14:6772278-6772337				AAACTATTTTGGCTGCTCAGGCTATGTCAGAAAGAGAATGGCGATGAAGGAGAGACCAGA
A_55_P2036031	Gm2675	predicted gene 2675	GO:0008150(biological_process)	GO:0005575(cellular_component)	GO:0003674(molecular_function)							4.1969	3.19694	7.02823	4.19688	5.21507	3.7303	Not Detected	Not Detected	Not Detected	Not Detected	Not Detected	Not Detected	Mus musculus adult male urinary bladder cDNA, RIKEN full-length enriched library, clone:9530095P05 product:unclassifiable, full insert sequence. [AK035720]	chr15	58242067	58242126	+	mm|15qD1		100040231	AK035720	chr15:58242067-58242126			Mm.417769	TTTGGTGTTGTTGACCACTGAAGACGAATTTGAATAGGAGTTTCAAAGACTGACAGGCCC
A_55_P2073699	Bnip3l	BCL2/adenovirus E1B interacting protein 3-like	GO:0006915(apoptotic process);GO:0035694(mitochondrial protein catabolic process);GO:0043065(positive regulation of apoptotic process);GO:0043066(negative regulation of apoptotic process);GO:0051607(defense response to virus)	GO:0005634(nucleus);GO:0005635(nuclear envelope);GO:0005739(mitochondrion);GO:0005740(mitochondrial envelope);GO:0005741(mitochondrial outer membrane);GO:0005783(endoplasmic reticulum);GO:0005829(cytosol);GO:0016020(membrane);GO:0016021(integral component of membrane)	GO:0005515(protein binding);GO:0005521(lamin binding);GO:0042802(identical protein binding);GO:0042803(protein homodimerization activity);GO:0046982(protein heterodimerization activity)	-0.00646162	0.0479312	0.282607	-1.442	0.00646162	-0.737206	4377.77	4806.91	6712.06	2137.47	4998.52	2781.41	Detected	Detected	Detected	Detected	Detected	Detected	Mus musculus BCL2/adenovirus E1B interacting protein 3-like (Bnip3l), mRNA [NM_009761]	chr14	67606311	67606370	-	mm|14qD1	ENSMUST00000138160	12177	NM_009761	chr14:67606370-67606311	NM_009761	TC1630739	Mm.29820	GTAAGACACTTTAGAGATTCCTAACAGAGTTTACTGTTGTTTAGAAATTTGCAAGGGCTT
A_51_P452153	Mzb1	marginal zone B and B1 cell-specific protein 1	GO:0002642(positive regulation of immunoglobulin biosynthetic process);GO:0008284(positive regulation of cell proliferation);GO:0030888(regulation of B cell proliferation);GO:0033622(integrin activation);GO:0042127(regulation of cell proliferation);GO:2001274(negative regulation of glucose import in response to insulin stimulus)	GO:0005576(extracellular region);GO:0005737(cytoplasm);GO:0005783(endoplasmic reticulum);GO:0005788(endoplasmic reticulum lumen);GO:0034663(endoplasmic reticulum chaperone complex)	GO:0005515(protein binding)	0.150401	0.198953	-0.380289	-0.150401	-0.378685	2.14447	42.3363	46.2986	36.7743	45.3888	33.2002	177.818	Detected	Detected	Detected	Detected	Detected	Detected	Mus musculus marginal zone B and B1 cell-specific protein 1 (Mzb1), mRNA [NM_027222]	chr18	35807187	35807246	-	mm|18qB2	ENSMUST00000025211	69816	NM_027222	chr18:35807246-35807187	NM_027222	TC1583132	Mm.27252	TGGCCCAGAGAGAAGAGCTTTAGTCCAACCTGCTGCACTTCTGGATCTTCTCTAATTTTA
A_52_P289213	Notch2	notch 2	GO:0000122(negative regulation of transcription from RNA polymerase II promoter);GO:0001701(in utero embryonic development);GO:0001709(cell fate determination);GO:0001890(placenta development);GO:0001947(heart looping);GO:0002011(morphogenesis of an epithelial sheet);GO:0002437(inflammatory response to antigenic stimulus);GO:0003184(pulmonary valve morphogenesis);GO:0006351(transcription, DNA-tem…	GO:0005623(cell);GO:0005634(nucleus);GO:0005886(plasma membrane);GO:0005887(integral component of plasma membrane);GO:0005929(cilium);GO:0009986(cell surface);GO:0016020(membrane);GO:0016021(integral component of membrane)	GO:0005509(calcium ion binding);GO:0005515(protein binding);GO:0019899(enzyme binding);GO:0051059(NF-kappaB binding)			1.87814	1.35001		3.34123	4.17343	11.0585	32.2036	23.5031	5.2739	74.6008	Not Detected	Not Detected	Detected	Detected	Not Detected	Detected	Mus musculus notch 2 (Notch2), mRNA [NM_010928]	chr3	97953914	97953973	+	mm|3qF2.2	ENSMUST00000079812	18129	NM_010928	chr3:97953914-97953973	NM_010928		Mm.485843	CCACTTGAAGTCTTGCATAGAAATGAACCAAAGGTGTTCAGTGTTCACGTGTGATTTCAG
A_30_P01028667						-0.208541	-0.322309	0.14417	-0.401159	1.97701	-0.110872	99.4221	97.1571	159.311	114.891	511.799	112.169	Detected	Detected	Detected	Detected	Detected	Detected	lincRNA:chr13:53100475-53113850 reverse strand	chr13	53113498	53113557	-	mm|13qB1				chr13:53113557-53113498				AAGCTCTGTCTTCCTCTGACCCTTGCTCTCAATCTGTTACCCAACAACGTTCAGGGCTTC
A_30_P01026843						-0.0411286	0.0411286	-0.69428	-0.258501	0.0683494	0.0476737	259.909	290.952	207.39	295.238	317.304	291.435	Detected	Detected	Detected	Detected	Detected	Detected	lincRNA:chr5:96591892-96606467 reverse strand	chr5	96603120	96603179	-	mm|5qE3				chr5:96603179-96603120				AAGCCCAGGCAGCAGGCGTTGAAGAAGAGTGTATTGAACAGGGACCAGGCCACATGGTCA
A_52_P117601	Defb19	defensin beta 19	GO:0006952(defense response);GO:0008150(biological_process);GO:0042742(defense response to bacterium)	GO:0005575(cellular_component);GO:0005576(extracellular region)	GO:0003674(molecular_function)							4.15189	5.15817	3.50014	15.919	8.85191	3.69462	Not Detected	Not Detected	Not Detected	Not Detected	Not Detected	Not Detected	Mus musculus defensin beta 19 (Defb19), mRNA [NM_145157]	chr2	152401915	152401974	-	mm|2qH1	ENSMUST00000053180	246700	NM_145157	chr2:152401974-152401915	NM_145157	TC1595459	Mm.82820	CGTGAGGATCAGCCTCACAGGAGTAGATGACAACACTAACTGGTCTTACGAGAAGCACTG
A_30_P01026156												4.1453	3.15929	5.76357	3.28558	3.26041	3.68952	Not Detected	Not Detected	Not Detected	Not Detected	Not Detected	Not Detected	lincRNA:chr2:77655293-77657696 reverse strand	chr2	77655324	77655383	-	mm|2qC3				chr2:77655383-77655324				ATTTTCAGAAGATGGCTTACACCGGGGGAACCCCTGACACGGTTTAGTTTTTGAAACTTC
A_55_P2087013	Hipk1	homeodomain interacting protein kinase 1	GO:0000122(negative regulation of transcription from RNA polymerase II promoter);GO:0006351(transcription, DNA-templated);GO:0006355(regulation of transcription, DNA-templated);GO:0006468(protein phosphorylation);GO:0007224(smoothened signaling pathway);GO:0008284(positive regulation of cell proliferation);GO:0009952(anterior/posterior pattern specification);GO:0010803(regulation of tumor necrosi…	GO:0005622(intracellular);GO:0005634(nucleus);GO:0005737(cytoplasm);GO:0016605(PML body);GO:0016607(nuclear speck)	GO:0000166(nucleotide binding);GO:0003677(DNA binding);GO:0003714(transcription corepressor activity);GO:0004672(protein kinase activity);GO:0004674(protein serine/threonine kinase activity);GO:0005515(protein binding);GO:0005524(ATP binding);GO:0016301(kinase activity);GO:0016740(transferase activity);GO:0016772(transferase activity, transferring phosphorus-containing groups)	-0.274864	0.0981314	0.310988	0.122029	-0.121008	-0.0307086	57.8438	79.2099	108.943	100.582	72.8235	72.2343	Detected	Detected	Detected	Detected	Detected	Detected	Mus musculus homeodomain interacting protein kinase 1 (Hipk1), mRNA [NM_010432]	chr3	103547857	103547916	-	mm|3qF2.2	ENSMUST00000029438	15257	NM_010432	chr3:103547916-103547857	NM_010432	TC1671930	Mm.20827	ATACCCGCTGAGTCCTACCAAGATCAGTCAGTATTCTTACTTGTAGTTGATGAGCACGAG
A_30_P01021140							0.93206					14.0781	17.2689	9.93404	13.2097	7.37191	6.53726	Not Detected	Detected	Not Detected	Not Detected	Not Detected	Not Detected	lincRNA:chr8:91471819-91551119 reverse strand	chr8	91536898	91536957	-	mm|8qC3				chr8:91536957-91536898				TTAAGTTTCAGGAAGAAACCACACATCTCTAGAGCTCTTCCATCCAGGCCCAGATATTCC
A_55_P2086143	Cyp39a1	cytochrome P450, family 39, subfamily a, polypeptide 1	GO:0006629(lipid metabolic process);GO:0006699(bile acid biosynthetic process);GO:0006707(cholesterol catabolic process);GO:0007586(digestion);GO:0008202(steroid metabolic process);GO:0016042(lipid catabolic process);GO:0030573(bile acid catabolic process);GO:0055114(oxidation-reduction process)	GO:0005783(endoplasmic reticulum);GO:0016020(membrane);GO:0043231(intracellular membrane-bounded organelle)	GO:0004497(monooxygenase activity);GO:0005506(iron ion binding);GO:0008387(steroid 7-alpha-hydroxylase activity);GO:0008396(oxysterol 7-alpha-hydroxylase activity);GO:0016491(oxidoreductase activity);GO:0016705(oxidoreductase activity, acting on paired donors, with incorporation or reduction of molecular oxygen);GO:0020037(heme binding);GO:0033782(24-hydroxycholesterol 7alpha-hydroxylase activity…	0.0553055	0.371613	-1.56322	-0.830534	-0.458285	0.570969	3895.86	5129.33	1592.08	2784.36	3088.13	5872.48	Detected	Detected	Detected	Detected	Detected	Detected	Mus musculus cytochrome P450, family 39, subfamily a, polypeptide 1 (Cyp39a1), transcript variant 1, mRNA [NM_018887]	chr17	43887735	43887794	+	mm|17qB3	ENSMUST00000170988	56050	NM_018887	chr17:43887735-43887794	NM_018887	NP748314	Mm.376968	GGGGAACGGAAACTGGGGTGGGAATGTATTGTCTTAAGAGATGAATAAATAAATCAATGG
A_30_P01022210												5.6429	11.2853	8.0683	8.16978	7.05984	3.67141	Not Detected	Not Detected	Not Detected	Not Detected	Not Detected	Not Detected	lincRNA:chr9:121207045-121269020 reverse strand	chr9	121211171	121211230	-	mm|9qF4				chr9:121211230-121211171				AAAGTTCAGAAGATACGGTCAAGTCGTACAGTTCTCACATTCGGGGCTATCTCCAACTGA
A_55_P2033932	Zzz3	zinc finger, ZZ domain containing 3	GO:0006351(transcription, DNA-templated);GO:0006355(regulation of transcription, DNA-templated);GO:0008150(biological_process)	GO:0005634(nucleus);GO:0005671(Ada2/Gcn5/Ada3 transcription activator complex)	GO:0003674(molecular_function);GO:0003677(DNA binding);GO:0003682(chromatin binding);GO:0008270(zinc ion binding);GO:0046872(metal ion binding)	0.0791121	-0.133837	0.133577	0.130773	-0.0301647	0.0301647	2359.09	2152.19	3074.15	3229.11	2474.85	2404.35	Detected	Detected	Detected	Detected	Detected	Detected	Mus musculus zinc finger, ZZ domain containing 3 (Zzz3), transcript variant 2, mRNA [NM_001080755]	chr3	152125711	152125770	+	mm|3qH3	ENSMUST00000106100	108946	NM_001080755	chr3:152125711-152125770	NM_001080755	TC1605694	Mm.379292	GTGTTTGTTTCTGTTTGGAATGAAAGCTTTCATATGCTTTCCAGAATGATGTGAGTTACA
A_51_P111488	Gfod2	glucose-fructose oxidoreductase domain containing 2	GO:0030198(extracellular matrix organization);GO:0055114(oxidation-reduction process)	GO:0005576(extracellular region);GO:0005578(proteinaceous extracellular matrix);GO:0031012(extracellular matrix)	GO:0003674(molecular_function);GO:0016491(oxidoreductase activity)	0.043015	-0.0162463	0.0556245	-0.408955	-0.0115962	0.0115962	2002.13	2031.85	2534.39	1932.96	2181.48	2065.49	Detected	Detected	Detected	Detected	Detected	Detected	Mus musculus glucose-fructose oxidoreductase domain containing 2 (Gfod2), mRNA [NM_027469]	chr8	108240281	108240340	-	mm|8qD3	ENSMUST00000013294	70575	NM_027469	chr8:108240340-108240281	NM_027469	TC1580869	Mm.40954	CTTCAGGCTGAGTTGTGGTCTCACAGGATGAGAAAACCCAACAGGAACTAGCTTGGTTGA
A_55_P2433218	Bloc1s6	biogenesis of organelles complex-1, subunit 6, pallidin	GO:0006904(vesicle docking involved in exocytosis);GO:0006906(vesicle fusion);GO:0007596(blood coagulation);GO:0008089(anterograde axon cargo transport);GO:0030318(melanocyte differentiation);GO:0031175(neuron projection development);GO:0032402(melanosome transport);GO:0032816(positive regulation of natural killer cell activation);GO:0033299(secretion of lysosomal enzymes);GO:0035646(endosome to …	GO:0005622(intracellular);GO:0005623(cell);GO:0005737(cytoplasm);GO:0005768(endosome);GO:0016020(membrane);GO:0019898(extrinsic component of membrane);GO:0030133(transport vesicle);GO:0031083(BLOC-1 complex);GO:0031201(SNARE complex)	GO:0005515(protein binding);GO:0042802(identical protein binding);GO:0042803(protein homodimerization activity);GO:0051015(actin filament binding)	-0.0739574	-0.140764	0.179239	-0.079813	0.0739574	0.490602	3296.33	3327.82	4929.87	4335.66	4132.92	5140.06	Detected	Detected	Detected	Detected	Detected	Detected	Mus musculus biogenesis of organelles complex-1, subunit 6, pallidin (Bloc1s6), mRNA [NM_019788]	chr2	122573775	122573834	+	mm|2qE5	ENSMUST00000148460	18457	NM_019788	chr2:122573775-122573834	NM_019788	TC1575682	Mm.268921	AGGACCTGCAGGACAATGTCATTACCTTGCAAAATGTTACAATAAAATGCCTGATAGCTG
A_30_P01030870												10.6933	13.775	12.1708	13.8895	12.8228	12.5909	Not Detected	Not Detected	Not Detected	Not Detected	Not Detected	Not Detected	lincRNA:chr5:23363666-23371611 reverse strand	chr5	23363777	23363836	-	mm|5qA3				chr5:23363836-23363777				TCAAAATAAAACACAACATAGGCCAGAGGGGTAGCACAATATAAGCCAGAGGGGCTAGGA
A_55_P2157676	Wdr34	WD repeat domain 34	GO:0008150(biological_process)	GO:0005737(cytoplasm)	GO:0003674(molecular_function)	0.535338	0.396768	-0.215028	0.00266218	-0.00266218	-0.100646	74420.3	71485.4	55512.9	67940.3	58001.1	50492.8	Detected	Detected	Detected	Detected	Detected	Detected	Mus musculus WD repeat domain 34 (Wdr34), mRNA [NM_001008498]	chr2	29887219	29887278	-	mm|2qB	ENSMUST00000113711	71820	NM_001008498	chr2:29887278-29887219	NM_001008498	TC1582009	Mm.88053	GCTAGAAGCAGAAATCACTACCTGAGGGCTGGTGAGATGGCTCAGCGGGTAAGAGCACTG
A_55_P2069781									0.530324			4.13069	12.0804	11.2173	18.0242	11.3043	3.65249	Not Detected	Not Detected	Not Detected	Detected	Not Detected	Not Detected														TAACCAGAGGACAGAAAAGAAGCTAAAAGCCTTTGCAGCAGCAACAACATCAACAGCTGC
A_30_P01019449												6.21564	5.79861	3.46177	3.25776	3.02214	3.65026	Not Detected	Not Detected	Not Detected	Not Detected	Not Detected	Not Detected	lincRNA:chr10:120336296-120354471 reverse strand	chr10	120337219	120337278	-	mm|10qD2				chr10:120337278-120337219				GTTTAGAAATGAGGTTTACTAACTTTCAAATAAAGCATCTTCAAGCGCGGCGTGATGGAC
A_55_P2137336	Mrfap1	Morf4 family associated protein 1	GO:0008150(biological_process)	GO:0005575(cellular_component);GO:0005634(nucleus);GO:0005737(cytoplasm)	GO:0005515(protein binding)	0.385822	0.236959	-0.302331	-0.117323	0.117323	-0.177352	766.009	730.569	596.574	713.772	719.625	546.625	Detected	Detected	Detected	Detected	Detected	Detected	Mus musculus Morf4 family associated protein 1 (Mrfap1), mRNA [NM_026242]	chr5	37186106	37186165	-	mm|5qB3	ENSMUST00000068795	67568	NM_026242	chr5:37186165-37186106	NM_026242	TC1573330	Mm.490257	GTTTGCTTGAAAAGATCAGCCCGGAGAGTTACTAAGAAATATTAAGTGAAGTCTTCCTTC
A_55_P2279572	C79015	expressed sequence C79015				0.26783	0.723439	-0.153723	-0.598049	-0.203581	-0.177565	24.5604	35.6146	23.0102	17.7979	20.0459	19.0172	Detected	Detected	Detected	Detected	Detected	Detected	C79015 Mouse 3.5-dpc blastocyst cDNA Mus musculus cDNA clone J0059B03 3'. [C79015]	chr11	114439766	114439825	+	mm|11qE2		97715	C79015	chr11:114439766-114439825			Mm.5780	AGACAGAGACTCTGCCCCTGGCTGAGCATGCACAACCTTCCAAGGGGGCTTACTTACACT
A_30_P01023723						2.39123		3.33501				35.0201	6.5312	84.5293	5.66578	7.41053	7.17476	Detected	Not Detected	Detected	Not Detected	Not Detected	Not Detected	lincRNA:chr12:72103832-72116875 forward strand	chr12	72115826	72115885	+	mm|12qC3				chr12:72115826-72115885				AACCCTTTCATCTAAGAAACTGTCGTTCCTTCCTGAAGCATTAATACTTTCTTCGAAAAA
A_30_P01033167								0.87791		2.78172		10.4973	8.77029	30.8308	12.4091	104.04	13.6389	Not Detected	Not Detected	Detected	Not Detected	Detected	Not Detected	lincRNA:chr5:25168628-25185353 forward strand	chr5	25177859	25177918	+	mm|5qA3				chr5:25177859-25177918				ACTCACCCAAATGTGAAATGCATGTTCTCATACGAAACCAGGTTTGTTCTCTCTCTCCGC
A_51_P168695	Mast4	microtubule associated serine/threonine kinase family member 4	GO:0006468(protein phosphorylation);GO:0016310(phosphorylation)	GO:0005575(cellular_component);GO:0005737(cytoplasm)	GO:0000166(nucleotide binding);GO:0000287(magnesium ion binding);GO:0004672(protein kinase activity);GO:0004674(protein serine/threonine kinase activity);GO:0005524(ATP binding);GO:0016301(kinase activity);GO:0016740(transferase activity);GO:0016772(transferase activity, transferring phosphorus-containing groups);GO:0046872(metal ion binding)	-0.033402	0.272727	0.033402	0.294926	-0.0924077	-0.430167	489.526	639.983	643.384	811.707	531.755	392.036	Detected	Detected	Detected	Detected	Detected	Detected	Mus musculus microtubule associated serine/threonine kinase family member 4 (Mast4), mRNA [NM_175171]	chr13	103522954	103523013	-	mm|13qD1	ENSMUST00000167058	328329	NM_175171	chr13:103523013-103522954	NM_175171	TC1752743	Mm.202606	GGTTTACAGACTTTGCTTTTAACTGTCCCGTTTTCTTTAAAGCACAGCCAGCTGCTTGTT
A_30_P01027779						1.87247	1.41128					25.8233	19.8345	5.93112	7.15446	8.84454	3.64396	Detected	Detected	Not Detected	Not Detected	Not Detected	Not Detected	lincRNA:chr17:8719950-8783850 forward strand	chr17	8760421	8760480	+	mm|17qA1				chr17:8760421-8760480				TGTTTCCTGTTGTGATTACTAGAGGATCTTGAAACTGCCTATTTGCTTTTGCTGTTAATG
A_55_P2167530	Scube3	signal peptide, CUB domain, EGF-like 3	GO:0051260(protein homooligomerization);GO:0051291(protein heterooligomerization)	GO:0005576(extracellular region);GO:0009986(cell surface)	GO:0005509(calcium ion binding)							4.07901	6.01608	5.71955	3.9047	8.98638	3.64408	Not Detected	Not Detected	Not Detected	Not Detected	Not Detected	Not Detected	signal peptide, CUB domain, EGF-like 3 [Source:MGI Symbol;Acc:MGI:3045253] [ENSMUST00000043503]	chr17	28311682	28311741	+	mm|17qA3.3	ENSMUST00000043503	268935		chr17:28311682-28311741		TC1601307		GTGGTACACAGAGTATTTTGCACTTGGGGAAAAATATGTATCTGAAAACTTGTAAAAAGG
A_30_P01024579												4.07878	7.66738	3.46164	3.26226	7.52205	3.64443	Not Detected	Not Detected	Not Detected	Not Detected	Not Detected	Not Detected	lincRNA:chr9:65368908-65377592 reverse strand	chr9	65369151	65369210	-	mm|9qC				chr9:65369210-65369151				TCAACAGATGTAATACTGCCACGCTCAAGAGCCTGTGTGAATTTTTGAGCTTCTTCGGGA
A_52_P204689	Map4k2	mitogen-activated protein kinase kinase kinase kinase 2	GO:0006468(protein phosphorylation);GO:0006903(vesicle targeting);GO:0006950(response to stress);GO:0007243(intracellular signal transduction);GO:0007257(activation of JUN kinase activity);GO:0016310(phosphorylation);GO:0045087(innate immune response);GO:0046330(positive regulation of JNK cascade)	GO:0005622(intracellular);GO:0005737(cytoplasm);GO:0005794(Golgi apparatus);GO:0005886(plasma membrane);GO:0016020(membrane)	GO:0000166(nucleotide binding);GO:0004672(protein kinase activity);GO:0004674(protein serine/threonine kinase activity);GO:0005083(small GTPase regulator activity);GO:0005524(ATP binding);GO:0016301(kinase activity);GO:0016740(transferase activity);GO:0016772(transferase activity, transferring phosphorus-containing groups);GO:0031435(mitogen-activated protein kinase kinase kinase binding)	0.0716877	-0.0544252	0.18193	-0.28387	-0.271465	-0.404934	1474.32	1428.45	1996.93	1521.75	1315.2	1117.13	Detected	Detected	Detected	Detected	Detected	Detected	Mus musculus mitogen-activated protein kinase kinase kinase kinase 2 (Map4k2), mRNA [NM_009006]	chr19	6353292	6353457	+	mm|19qA	ENSMUST00000142496	26412	NM_009006	chr19:6353292-6353457	NM_009006	TC1601407	Mm.25860	AACAGATGAGACCAGGATCTTCCGAGTACTGGGGGCTCACAGGGACATCATCCTGGAAAG
A_55_P2218748	C77488	EST C77488				0.141995	0.268917	-0.582764	-0.356165	0.0371528		24.6295	28.4382	18.701	23.0293	25.9175	17.7485	Detected	Detected	Detected	Detected	Detected	Not Detected	H3037A08-5 NIA Mouse 15K cDNA Clone Set Mus musculus cDNA clone H3037A08 5'. [BG079202]	chr14	91618058	91618117	+	mm|14qE2.1		30874	BG079202	chr14:91618058-91618117		TC1642839	Mm.172634	TTTGTTATGACCAGCTTGTTTGTTATCCCAGGGAAACCTGCCCTTTTCTGAAGAGAAGCG
A_55_P2143616	Ccdc108	coiled-coil domain containing 108	GO:0008150(biological_process)	GO:0005575(cellular_component);GO:0016020(membrane);GO:0016021(integral component of membrane)	GO:0003674(molecular_function)	0.266617	-0.00345135	0.00345182	-0.368221	-0.247888	0.577277	27.5526	24.1604	28.8089	23.4339	21.8263	36.0304	Detected	Detected	Detected	Detected	Detected	Detected	coiled-coil domain containing 108 [Source:MGI Symbol;Acc:MGI:2444274] [ENSMUST00000130489]	chr1	74971902	74971961	-	mm|1qC3	ENSMUST00000130489	241116	AK038623	chr1:74971961-74971902		TC1595392	Mm.186404	ATATTGCCCATTGAGGTATGTGAGATGCCAGACATCCCAGCCCCACACAGGCGGGCTGAT
A_30_P01031589												4.08356	3.14421	5.25239	3.80687	6.82446	3.6514	Not Detected	Not Detected	Not Detected	Not Detected	Not Detected	Not Detected	lincRNA:chr5:77239012-77271614 forward strand	chr5	77271514	77271573	+	mm|5qC3.3				chr5:77271514-77271573				CACTTTAAAAAGTGGGTTTTAAGTGTTGTACAGTGCATGTAATGGCGCAGTATTGAAAAA
A_30_P01033198												6.32404	6.46757	7.90957	9.73116	8.41181	3.65393	Not Detected	Not Detected	Not Detected	Not Detected	Not Detected	Not Detected	lincRNA:chr17:44503516-44504852 reverse strand	chr17	44503525	44503584	-	mm|17qB3				chr17:44503584-44503525				ACAGTCAACCCTGTTCCTTTCTCATAAACTTAGCCCCAAACATGTGTGTGCTCATCTAGG
A_52_P49014	Shh	sonic hedgehog	GO:0000122(negative regulation of transcription from RNA polymerase II promoter);GO:0001525(angiogenesis);GO:0001569(patterning of blood vessels);GO:0001570(vasculogenesis);GO:0001656(metanephros development);GO:0001658(branching involved in ureteric bud morphogenesis);GO:0001708(cell fate specification);GO:0001755(neural crest cell migration);GO:0001822(kidney development);GO:0001841(neural tube…	GO:0005576(extracellular region);GO:0005615(extracellular space);GO:0005634(nucleus);GO:0005783(endoplasmic reticulum);GO:0005794(Golgi apparatus);GO:0005886(plasma membrane);GO:0009986(cell surface);GO:0016020(membrane)	GO:0001948(glycoprotein binding);GO:0004871(signal transducer activity);GO:0005113(patched binding);GO:0005509(calcium ion binding);GO:0005515(protein binding);GO:0005539(glycosaminoglycan binding);GO:0008233(peptidase activity);GO:0008270(zinc ion binding);GO:0016787(hydrolase activity)	-1.102	0.776281	0.119115	-0.119115		0.147125	31.8131	123.67	93.0644	83.037	9.8272	79.7295	Detected	Detected	Detected	Detected	Not Detected	Detected	Mus musculus sonic hedgehog (Shh), mRNA [NM_009170]	chr5	28783983	28784042	-	mm|5qB1	ENSMUST00000002708	20423	NM_009170	chr5:28784042-28783983	NM_009170	TC1583717	Mm.57202	AATTTATTATTGTGTGAACTGTACTCACAGTGAGGGAAAGATTATTTTGTGAGGCCAAGC
A_55_P2110215	Ckap5	cytoskeleton associated protein 5	GO:0007049(cell cycle);GO:0007051(spindle organization);GO:0007067(mitosis);GO:0030951(establishment or maintenance of microtubule cytoskeleton polarity);GO:0051297(centrosome organization);GO:0051301(cell division)	GO:0000922(spindle pole);GO:0000930(gamma-tubulin complex);GO:0005737(cytoplasm);GO:0005813(centrosome);GO:0005856(cytoskeleton);GO:0035371(microtubule plus-end);GO:0043234(protein complex)	GO:0008017(microtubule binding);GO:0043021(ribonucleoprotein complex binding)	0.0498867	-0.0498867	-0.0528469	0.59242	0.23273	-0.13309	9846.02	9715.51	11505.9	18939.4	12647.4	9144.66	Detected	Detected	Detected	Detected	Detected	Detected	Mus musculus cytoskeleton associated protein 5 (Ckap5), transcript variant 1, mRNA [NM_001165989]	chr2	91460741	91460800	+	mm|2qE1	ENSMUST00000099716	75786	NM_001165989	chr2:91460741-91460800	NM_001165989	TC1573524	Mm.168478	GGGACACTGTATTCTGTATGAATGCATGGCATGAGACAACTAATTTAAGAGACTTTTATA
A_55_P2007205						-0.105931	0.0478933	-0.0319254	0.34957	0.313926	0.0319254	35.7963	42.1098	47.2826	64.8253	54.191	41.5265	Detected	Detected	Detected	Detected	Detected	Detected	predicted gene 21994 [Source:MGI Symbol;Acc:MGI:5439751] [ENSMUST00000063463]	chr2	150080254	150080313	-	mm|2qG3	ENSMUST00000063463			chr2:150080313-150080254				CGAAACAGCCATCTCCTAACACATAAAAGGATACACACTGGAAAGAAACCCTATGAATGA
A_51_P204740	Cd34	CD34 antigen	GO:0001894(tissue homeostasis);GO:0001935(endothelial cell proliferation);GO:0006536(glutamate metabolic process);GO:0007155(cell adhesion);GO:0008217(regulation of blood pressure);GO:0010629(negative regulation of gene expression);GO:0016337(cell-cell adhesion);GO:0030097(hemopoiesis);GO:0030195(negative regulation of blood coagulation);GO:0032720(negative regulation of tumor necrosis factor pro…	GO:0005576(extracellular region);GO:0005737(cytoplasm);GO:0005764(lysosome);GO:0005886(plasma membrane);GO:0009897(external side of plasma membrane);GO:0009925(basal plasma membrane);GO:0009986(cell surface);GO:0016020(membrane);GO:0016021(integral component of membrane);GO:0016324(apical plasma membrane);GO:0036053(glomerular endothelium fenestra);GO:0045171(intercellular bridge);GO:0048471(peri…	GO:0008134(transcription factor binding);GO:0030246(carbohydrate binding);GO:0043199(sulfate binding)	-0.447759	-3.58259	0.416137	0.0320244	-0.0320244	1.18665	755.577	90.9581	1725.53	1391.54	1140.58	2473.27	Detected	Detected	Detected	Detected	Detected	Detected	Mus musculus CD34 antigen (Cd34), transcript variant 2, mRNA [NM_133654]	chr1	196787392	196787451	+	mm|1qH6	ENSMUST00000110815	12490	NM_133654	chr1:196787392-196787451	NM_133654	TC1574057	Mm.29798	CCAGAGATGAGAGGATTGGGTGTATTCTCTTCTGAATAAACGTGATGAGTGAAAATGATG
A_55_P1991585	Blvrb	biliverdin reductase B (flavin reductase (NADPH))	GO:0042167(heme catabolic process);GO:0055114(oxidation-reduction process)	GO:0005634(nucleus);GO:0005737(cytoplasm);GO:0005829(cytosol);GO:0005886(plasma membrane)	GO:0004074(biliverdin reductase activity);GO:0016491(oxidoreductase activity);GO:0042602(riboflavin reductase (NADPH) activity)	0.126605	-0.311297	-0.26046	-0.463816	0.224483	0.393503	1092.8	853.02	1048.59	958.504	1323.44	1386.35	Detected	Detected	Detected	Detected	Detected	Detected	Mus musculus biliverdin reductase B (flavin reductase (NADPH)) (Blvrb), mRNA [NM_144923]	chr7	28250944	28251000	+	mm|7qA3	ENSMUST00000037399	233016	NM_144923	chr7:28250944-28251000	NM_144923	TC1579296	Mm.24021	AATAGAGGGGTCAATAAATTTTTAGCCAAAAGCTTCAAATTCTTTCAGGAAGCCTAACCC
A_55_P2158836	4930547C10Rik	RIKEN cDNA 4930547C10 gene	GO:0008150(biological_process)	GO:0005575(cellular_component)	GO:0003674(molecular_function)							4.1074	3.17777	3.50304	3.31018	3.06869	3.67574	Not Detected	Not Detected	Not Detected	Not Detected	Not Detected	Not Detected	Mus musculus RIKEN cDNA 4930547C10 gene (4930547C10Rik), mRNA [NM_026652]	chr4	52624976	52625035	+	mm|4qB2	ENSMUST00000107671	68274	NM_026652	chr4:52624976-52625035	NM_026652	TC1588037	Mm.85045	AGCCAAAAAGGCTTTTTGAATTCTCATCCTGAATGTGTGACTTCCTGCAGAAGGTAAATT
A_55_P2086797	Olfr462	olfactory receptor 462	GO:0007165(signal transduction);GO:0007186(G-protein coupled receptor signaling pathway);GO:0007608(sensory perception of smell);GO:0050896(response to stimulus);GO:0050911(detection of chemical stimulus involved in sensory perception of smell)	GO:0005886(plasma membrane);GO:0016020(membrane);GO:0016021(integral component of membrane)	GO:0004871(signal transducer activity);GO:0004930(G-protein coupled receptor activity);GO:0004984(olfactory receptor activity)							13.3891	8.08231	3.50848	6.52679	7.98897	3.68038	Not Detected	Not Detected	Not Detected	Not Detected	Not Detected	Not Detected	Mus musculus olfactory receptor 462 (Olfr462), mRNA [NM_146411]	chr11	87702461	87702520	-	mm|11qC	ENSMUST00000049743	258406	NM_146411	chr11:87702520-87702461	NM_146411	TC1600039	Mm.377484	GAGATGCAGGCAGCACTGAAGAGACTAGGGATGCATCTGCTAGTTTGTAGAAAAGAGTGA
A_55_P2170350	Klra22	killer cell lectin-like receptor subfamily A, member 22	GO:0008150(biological_process)	GO:0005886(plasma membrane)	GO:0003674(molecular_function)							6.9231	5.69936	6.84082	7.39738	3.0805	3.68563	Not Detected	Not Detected	Not Detected	Not Detected	Not Detected	Not Detected	Mus musculus killer cell lectin-like receptor subfamily A, member 22 (Klra22), mRNA [NM_053152]	chr6	129922235	129922294	-	mm|6qF3		93969	NM_053152	chr6:129922294-129922235	NM_053152	NP481380	Mm.333431	CTTAGACTGGAGTGCAAAGAGAGAGACAATCCTGAAGATTTTTGGAATGTTTTCTGAAAC
A_30_P01021693												6.32354	7.53854	4.88691	3.32965	11.9472	4.2862	Not Detected	Not Detected	Not Detected	Not Detected	Not Detected	Not Detected	lincRNA:chr14:76912477-76931702 forward strand	chr14	76917902	76917961	+	mm|14qD3				chr14:76917902-76917961				TGATGGTAAAGAAGGGAGCCAAGGATGACTGTGTTCTACCAGGCAAGCTGAGCATGGAGG
A_51_P106952	Rbm26	RNA binding motif protein 26	GO:0006397(mRNA processing);GO:0010923(negative regulation of phosphatase activity)	GO:0005575(cellular_component)	GO:0000166(nucleotide binding);GO:0003676(nucleic acid binding);GO:0003723(RNA binding);GO:0046872(metal ion binding)	-0.0131583	0.0676837	-0.258283	0.0600219	0.0131583	-1.0798	1450.6	1622.27	1535.83	2015.42	1671.74	730.207	Detected	Detected	Detected	Detected	Detected	Detected	Mus musculus RNA binding motif protein 26 (Rbm26), mRNA [NM_134077]	chr14	105513949	105514008	-	mm|14qE2.3		74213	NM_134077	chr14:105514008-105513949	NM_134077	TC1603323	Mm.474531	GTAGATGACATAGTATGCTAACTAACGTCTCCAAGTTATGTATTCATAATACTGCACAGT
A_30_P01024335												5.74426	7.62552	5.15256	7.73525	7.03701	3.70933	Not Detected	Not Detected	Not Detected	Not Detected	Not Detected	Not Detected	lincRNA:chr16:59557120-59602070 forward strand	chr16	59557318	59557377	+	mm|16qC1.3				chr16:59557318-59557377				ATGAGATTGTCAAAGTAGGCAGTGGTTGGGGAATCAAGACATGCCTTCCTAGTATGAGTG
A_55_P2335045	Gm2824	predicted gene 2824	GO:0008150(biological_process)	GO:0005575(cellular_component)	GO:0003674(molecular_function)	0.489239	0.416916		-0.878252	0.992017		34.5786	34.7756	15.2863	17.6986	55.4444	4.62564	Detected	Detected	Not Detected	Detected	Detected	Not Detected	Mus musculus 12 days embryo spinal ganglion cDNA, RIKEN full-length enriched library, clone:D130064A21 product:weakly similar to hypothetical protein 3 [Homo sapiens], full insert sequence. [AK083927]	chr15	24911375	24911434	-	mm|15qB1		100040529	AK083927	chr15:24911434-24911375		TC1619781	Mm.309140	CCCCACATCTCTTTGCACATAGGAAGCACTAATTGGATTCAGTGGGCTATTAACAACAAC
A_30_P01029862												6.36402	3.23753	3.60941	5.74753	5.22841	3.72335	Not Detected	Not Detected	Not Detected	Not Detected	Not Detected	Not Detected	lincRNA:chr5:120269342-120279542 reverse strand	chr5	120275975	120276034	-	mm|5qF				chr5:120276034-120275975				CATGTAAGCTTCCTTGGAGTATTAAAACATGCATCCACCTATAATATGCACACATACATT
A_30_P01027625												4.16835	3.24642	3.5667	3.37772	3.13153	3.73061	Not Detected	Not Detected	Not Detected	Not Detected	Not Detected	Not Detected	lincRNA:chr8:113968152-113973727 forward strand	chr8	113973014	113973073	+	mm|8qE1				chr8:113973014-113973073				ACACTTACCTATTATGGAACATGTAGTATTTTGTTTTGTTTTAGTTTGAGTGTCAGTGTG
A_52_P604735	Fbxl2	F-box and leucine-rich repeat protein 2	GO:0006511(ubiquitin-dependent protein catabolic process);GO:0006513(protein monoubiquitination)	GO:0016020(membrane)	GO:0004842(ubiquitin-protein ligase activity);GO:0005515(protein binding);GO:0005516(calmodulin binding)	0.225595	0.249194	-0.047277	-1.17639	-0.614842	0.047277	135.146	145.26	140.361	67.5383	85.4094	125.925	Detected	Detected	Detected	Detected	Detected	Detected	F-box and leucine-rich repeat protein 2 [Source:MGI Symbol;Acc:MGI:1919429] [ENSMUST00000117537]	chr9	113872785	113872844	-	mm|9qF3	ENSMUST00000117537	72179	AK089994	chr9:113872844-113872785		TC1694524		GCCAGTTTTATCTGTTTTGTCCATTTTTTATATTTGTCAACTATACATTTAAATTTGCAT
A_30_P01020302						-0.468176	0.0812104	-0.0812104	0.760955	0.430883	-0.516988	66.2951	102.589	108.781	205.246	139.902	67.5735	Detected	Detected	Detected	Detected	Detected	Detected	lincRNA:chr12:110944403-110988678 reverse strand	chr12	110983243	110983302	-	mm|12qF1				chr12:110983302-110983243				CAAAAATCTATAGCCTGTCTTTCAAAGGCTCCTACTGGGTGTGATCAGGTACTTTCTGGG
A_55_P2083725								0.263263	0.0309911			20.0677	13.2001	19.2089	17.2101	12.5261	12.8918	Not Detected	Not Detected	Detected	Detected	Not Detected	Not Detected		chr2	129948607	129948666	-	mm|2qF1				chr2:129948666-129948607				AGTGTCCAGACCAGAGTCCAGGAGTCATGATACCTACTCCAGGGTGTCCCTTCTCCTTCA
A_30_P01023984						-0.129321	0.0855742	0.00352001	-0.185344	-0.247503	0.138214	1791.31	2198.36	2464.59	2275.58	1867.64	2273.5	Detected	Detected	Detected	Detected	Detected	Detected	lincRNA:chr18:32389815-32392082 forward strand	chr18	32391963	32392022	+	mm|18qB1				chr18:32391963-32392022				CCTGCTCTTCCGATACAACACAGTCCCAGATTGTTTTGGGACAATGGAACATTTATTCCT
A_55_P2184108	Gm10589	predicted gene 10589					0.0051794	-0.0699949	0.319962	-0.164099	-0.0169573	19.1003	20.3422	22.9147	31.6014	19.3598	19.9749	Not Detected	Detected	Detected	Detected	Detected	Detected	Mus musculus 0 day neonate thymus cDNA, RIKEN full-length enriched library, clone:A430090E23 product:hypothetical protein, full insert sequence. [AK138846]	chr7	123478347	123478406	+	mm|7qF1		100037281	AK138846	chr7:123478347-123478406		TC1608771	Mm.3810	AAGCGTGAGAGGTTTGAAACAGTACTGAAATACTGATCCAGTTTTCTTTTTTGTTGTGTT
A_55_P1958097	Eno1	enolase 1, alpha non-neuron	GO:0001701(in utero embryonic development);GO:0030308(negative regulation of cell growth);GO:0045892(negative regulation of transcription, DNA-templated);GO:0051099(positive regulation of binding);GO:0071229(cellular response to acid)	GO:0005737(cytoplasm);GO:0019897(extrinsic component of plasma membrane);GO:0043005(neuron projection);GO:0070062(extracellular vesicular exosome);GO:0097060(synaptic membrane)	GO:0003723(RNA binding);GO:0004634(phosphopyruvate hydratase activity);GO:0005515(protein binding);GO:0042803(protein homodimerization activity);GO:0046982(protein heterodimerization activity)	0.0150156	-0.161892	0.0710306	-0.536184	-0.0144272	0.112299	138418	129473	180568	124753	153472	156123	Detected	Detected	Detected	Detected	Detected	Detected	Mus musculus enolase 1, alpha non-neuron (Eno1), mRNA [NM_023119]	chr4	149622928	149622987	+	mm|4qE2		13806	NM_023119	chr4:149622928-149622987	NM_023119		Mm.70666	AAGATCCCCCTCCCCCCAGTGGTTTACATGCAAAAATAAAAGCCGCAGAAGTCCAAAAAA
A_55_P1962224	Afap1l2	actin filament associated protein 1-like 2	GO:0006954(inflammatory response);GO:0007346(regulation of mitotic cell cycle);GO:0032675(regulation of interleukin-6 production);GO:0032757(positive regulation of interleukin-8 production);GO:0045742(positive regulation of epidermal growth factor receptor signaling pathway);GO:0045893(positive regulation of transcription, DNA-templated);GO:0061098(positive regulation of protein tyrosine kinase a…	GO:0005634(nucleus);GO:0005737(cytoplasm);GO:0005886(plasma membrane);GO:0016235(aggresome)	GO:0017124(SH3 domain binding);GO:0030296(protein tyrosine kinase activator activity);GO:0042169(SH2 domain binding)							4.24556	4.13924	6.77453	3.45768	3.20608	3.80123	Not Detected	Not Detected	Not Detected	Not Detected	Not Detected	Not Detected	Mus musculus actin filament associated protein 1-like 2 (Afap1l2), transcript variant 3, mRNA [NM_146102]	chr19	56986876	56986935	-	mm|19qD2	ENSMUST00000111584	226250	NM_146102	chr19:56986935-56986876	NM_146102	TC1580456	Mm.226284	GGCATTTATTTCCTGTATCATAAACACTTGGTGACCTTTATCAAGTGGTGAGTTAGAATT
A_30_P01018954												9.0373	3.34124	3.65546	7.03968	3.62358	3.81135	Not Detected	Not Detected	Not Detected	Not Detected	Not Detected	Not Detected	lincRNA:chr11:97457180-97487074 reverse strand	chr11	97484000	97484059	-	mm|11qD				chr11:97484059-97484000				TGAATGAATGCTTCCTTGATGTTGACTGGGTATTCCAAGGACCCCACAGTAAAAGGAGCA
A_55_P1952434	Tm2d1	TM2 domain containing 1	GO:0006915(apoptotic process);GO:0007186(G-protein coupled receptor signaling pathway);GO:0097190(apoptotic signaling pathway)	GO:0005887(integral component of plasma membrane);GO:0016020(membrane);GO:0016021(integral component of membrane)	GO:0001540(beta-amyloid binding);GO:0004930(G-protein coupled receptor activity)	0.125256	-0.256843	-0.104314	-0.267469	0.112607	0.3058	4648.37	3771.53	4974.83	4675.91	5214.25	5554.42	Detected	Detected	Detected	Detected	Detected	Detected	Mus musculus TM2 domain containing 1 (Tm2d1), mRNA [NM_053157]	chr4	98022099	98022158	-	mm|4qC6	ENSMUST00000102793	94043	NM_053157	chr4:98022158-98022099	NM_053157	NP745045	Mm.331719	CAGCTAGTCCATTACTGTTACTATTGTATTACTGTCATGTTCTTTACATGTCACTTGTCA
A_55_P1955242						-0.0800047	-0.027586	0.107514	0.027586	0.272762	-0.139921	116008	127206	165776	165068	167641	117338	Detected	Detected	Detected	Detected	Detected	Detected		chr1	55392685	55392744	+	mm|1qC1.2				chr1:055392685-055392744				ATGTTTTGCTGTGATGTGCAGATTTCTGAGAGGACAAACTAAAAAGCTCCTACCAAAAAA
A_55_P1985950	Xpnpep2	X-prolyl aminopeptidase (aminopeptidase P) 2, membrane-bound	GO:0006508(proteolysis);GO:0008150(biological_process)	GO:0005575(cellular_component)	GO:0003674(molecular_function);GO:0004177(aminopeptidase activity);GO:0008233(peptidase activity);GO:0016787(hydrolase activity);GO:0046872(metal ion binding)	2.16386	0.4432	-0.4432	-2.23613	0.914013	0.611505	1529.04	490.553	314.919	95.648	727.569	549.667	Detected	Detected	Detected	Detected	Detected	Detected	Mus musculus X-prolyl aminopeptidase (aminopeptidase P) 2, membrane-bound (Xpnpep2), transcript variant 1, mRNA [NM_133213]	chrX	45489786	45489845	+	mm|XqA4	ENSMUST00000077775	170745	NM_133213	chrX:45489786-45489845	NM_133213	NP716565	Mm.129279	CTTCTAAGGTAGAGCCGCCATGGCAGTGCTATTAAAGCCTCTCATATCTTTGAAAACCTC
A_55_P2011091	Gm1604A	predicted gene 1604A	GO:0008150(biological_process)	GO:0005575(cellular_component)	GO:0003674(molecular_function)	-0.0554752	-0.325673	0.908809	-0.0764298	0.174714	0.307191	200.204	175.539	490.157	260.586	265.745	271.415	Detected	Detected	Detected	Detected	Detected	Detected	PREDICTED: Mus musculus predicted gene 1604A (Gm1604A), misc_RNA [XR_142380]	chr17	7233956	7234015	+	mm|17qA1		100040822	XR_142380	chr17:7233956-7234015	XR_142380		Mm.429271	GTTGAGCCCACCCCAGAAGATACCACAGAAGAAGTAACTATAGCTCTTTTTCTTTTTTAA
A_55_P2186085	Atp11c	ATPase, class VI, type 11C	GO:0006812(cation transport);GO:0015914(phospholipid transport)	GO:0005765(lysosomal membrane);GO:0005783(endoplasmic reticulum);GO:0005886(plasma membrane);GO:0016020(membrane);GO:0016021(integral component of membrane)	GO:0000166(nucleotide binding);GO:0000287(magnesium ion binding);GO:0004012(phospholipid-translocating ATPase activity);GO:0005524(ATP binding);GO:0016787(hydrolase activity);GO:0019829(cation-transporting ATPase activity);GO:0046872(metal ion binding)	0.298396	-0.238275	0.244193	0.0110612	0.167206	-0.940196	697.463	508.401	842.926	754.766	720.656	311.642	Detected	Detected	Detected	Detected	Detected	Detected	Mus musculus ATPase, class VI, type 11C (Atp11c), transcript variant 1, mRNA [NM_001037863]	chrX	57476507	57476566	-	mm|XqA6	ENSMUST00000101527	320940	NM_001037863	chrX:57476566-57476507	NM_001037863	TC1578173	Mm.490394	GCTTTCTAAAATGACATGAATGCCATCTTTTATGAATGCAACTTGCCTTTTTCGTTACAG
A_30_P01032907												4.33128	3.6309	9.22174	8.37468	9.80606	3.87756	Not Detected	Not Detected	Not Detected	Not Detected	Not Detected	Not Detected	lincRNA:chr5:106353430-106353843 forward strand	chr5	106353783	106353842	+	mm|5qE5				chr5:106353783-106353842				ATTCTGAATGCTCACTCTGTGTACAATGTGCTAAGGAGAAAAGAAGCCAGGGACGAAGCA
A_30_P01029867												4.54139	4.77996	3.73884	3.55119	5.91022	3.88874	Not Detected	Not Detected	Not Detected	Not Detected	Not Detected	Not Detected	lincRNA:chr2:104398943-104412968 forward strand	chr2	104412193	104412252	+	mm|2qE2				chr2:104412193-104412252				AGACACACATGGAAGGGTCATCCAGTGTGTGACATGAGAAGCAGCTACTCTGCAGCTGTA
A_55_P2046852	Gata1	GATA binding protein 1	GO:0000122(negative regulation of transcription from RNA polymerase II promoter);GO:0001701(in utero embryonic development);GO:0006351(transcription, DNA-templated);GO:0006355(regulation of transcription, DNA-templated);GO:0006366(transcription from RNA polymerase II promoter);GO:0007267(cell-cell signaling);GO:0008285(negative regulation of cell proliferation);GO:0008584(male gonad development);…	GO:0005634(nucleus);GO:0005667(transcription factor complex);GO:0005730(nucleolus);GO:0017053(transcriptional repressor complex);GO:0031965(nuclear membrane)	GO:0000976(transcription regulatory region sequence-specific DNA binding);GO:0000977(RNA polymerase II regulatory region sequence-specific DNA binding);GO:0000978(RNA polymerase II core promoter proximal region sequence-specific DNA binding);GO:0000981(sequence-specific DNA binding RNA polymerase II transcription factor activity);GO:0001077(RNA polymerase II core promoter proximal region sequence…					1.44571		11.3788	6.89312	5.63433	8.13966	20.5351	3.90103	Not Detected	Not Detected	Not Detected	Not Detected	Detected	Not Detected	Mus musculus GATA binding protein 1 (Gata1), mRNA [NM_008089]	chrX	7536392	7536451	-	mm|XqA1.1	ENSMUST00000033502	14460	NM_008089	chrX:7536451-7536392	NM_008089	TC1583912	Mm.335973	AATAAAACCACCTGGAGACATGCGCTGGTATTTGGTTAAATAAATGTCAGTGTCAAGTGG
A_55_P1965358	9430091E24Rik	RIKEN cDNA 9430091E24 gene	GO:0008150(biological_process)	GO:0005575(cellular_component)	GO:0003674(molecular_function)	-0.00636363	0.763279	-0.00522685	-0.402718	0.265968	-0.440448	31.9916	57.6714	40.1756	32.1002	43.7235	24.9662	Detected	Detected	Detected	Detected	Detected	Detected	Mus musculus 4 days neonate male adipose cDNA, RIKEN full-length enriched library, clone:B430210D09 product:unclassifiable, full insert sequence. [AK080922]	chr8	113667218	113667277	-	mm|8qE1		434350	AK080922	chr8:113667277-113667218				TTGTTGTCTCATGCCAGTGAAAACTAGGAGACAAGACCTCTAGTGGGAACAAGCAAAAAA
A_55_P2108825												4.38621	4.77212	3.77733	3.58869	3.32752	3.9257	Not Detected	Not Detected	Not Detected	Not Detected	Not Detected	Not Detected		chr3	96505767	96505826	+	mm|3qF2.1				chr3:096505767-096505826				TGGGAAGAGCTTGCATTGCCAATCACACAACAGCTTTGTATCTCAAAGGCTCTAATCCCA
A_52_P95577	Skint2	selection and upkeep of intraepithelial T cells 2		GO:0016020(membrane);GO:0016021(integral component of membrane)								4.40092	3.48435	3.7906	3.60108	3.3392	3.93887	Not Detected	Not Detected	Not Detected	Not Detected	Not Detected	Not Detected	Mus musculus selection and upkeep of intraepithelial T cells 2 (Skint2), transcript variant 1, mRNA [NM_001285963]	chr4	112296874	112296933	+	mm|4qD1	ENSMUST00000106559	329919	NM_001285963	chr4:112296874-112296933	NM_001285963	NP590560	Mm.259806	CTGACAGCTGATGATGATGGGTCATACCACTGTGTCTTCAAAGTTGGAGAGTTCTATGAA
A_30_P01021023												4.41472	3.49837	3.80394	3.61389	3.35077	3.951	Not Detected	Not Detected	Not Detected	Not Detected	Not Detected	Not Detected	lincRNA:chr17:88890039-88905680 forward strand	chr17	88905521	88905580	+	mm|17qE4				chr17:88905521-88905580				TTATTCCTGGAAAACCCTTCGGTATGAACTGTGTTCAAGAGCAGAAAGGAAGTGAAGGGC
A_66_P114577	Olfr616	olfactory receptor 616	GO:0007165(signal transduction);GO:0007186(G-protein coupled receptor signaling pathway);GO:0007608(sensory perception of smell);GO:0050896(response to stimulus);GO:0050911(detection of chemical stimulus involved in sensory perception of smell)	GO:0005886(plasma membrane);GO:0016020(membrane);GO:0016021(integral component of membrane)	GO:0004871(signal transducer activity);GO:0004930(G-protein coupled receptor activity);GO:0004984(olfactory receptor activity)	0.134151	0.189786		-0.134151	0.290779		24.4084	26.8243	18.6042	26.7646	30.7885	9.29253	Detected	Detected	Not Detected	Detected	Detected	Not Detected	Mus musculus olfactory receptor 616 (Olfr616), mRNA [NM_147099]	chr7	110712839	110712898	-	mm|7qE3	ENSMUST00000106886	259103	NM_147099	chr7:110712898-110712839	NM_147099	TC1599914	Mm.377845	CAAACAGATAAGGTCTGCAGTGTGCAAAATATTTAAAGTTTGGGGAAACTTGCTCAAATA
A_55_P2176989	Stx8	syntaxin 8	GO:0006810(transport);GO:0006886(intracellular protein transport);GO:0006906(vesicle fusion);GO:0008333(endosome to lysosome transport);GO:0016192(vesicle-mediated transport)	GO:0005765(lysosomal membrane);GO:0016020(membrane);GO:0016021(integral component of membrane);GO:0031201(SNARE complex);GO:0031902(late endosome membrane)	GO:0005484(SNAP receptor activity);GO:0031625(ubiquitin protein ligase binding)							4.61399	7.61765	10.7372	6.76633	5.93997	3.9768	Not Detected	Not Detected	Not Detected	Not Detected	Not Detected	Not Detected	Mus musculus syntaxin 8 (Stx8), mRNA [NM_018768]	chr11	68020590	68020649	+	mm|11qB3	ENSMUST00000021285	55943	NM_018768	chr11:68020590-68020649	NM_018768	TC1604384	Mm.3973	TGATTATTAATTATATGCATCTTAAATCTGGATACCATATAAAGAAATCCAGATACCTGG
A_30_P01025937												12.7091	13.0368	5.21122	7.80561	6.32902	5.89095	Not Detected	Not Detected	Not Detected	Not Detected	Not Detected	Not Detected	lincRNA:chr16:50715231-50841124 forward strand	chr16	50728254	50728313	+	mm|16qB5				chr16:50728254-50728313				TTGTCCTTTTGTCTCTACAACCAGAGATGCATAACACACAGGCTCACAGTCCATTCTGAG
A_55_P1955078	Igflr1	IGF-like family receptor 1	GO:0008150(biological_process)	GO:0005886(plasma membrane);GO:0016020(membrane);GO:0016021(integral component of membrane)	GO:0005515(protein binding)	0.759143	1.06163	-0.0479355	-0.153625	-0.134222	-0.135408	2283.35	2977.62	1637.58	1601.73	1391.05	1295.01	Detected	Detected	Detected	Detected	Detected	Detected	Mus musculus IGF-like family receptor 1 (Igflr1), mRNA [NM_145580]	chr7	31352916	31352975	+	mm|7qB1	ENSMUST00000167042	101883	NM_145580	chr7:31352916-31352975	NM_145580	TC1680907	Mm.333757	ACTTGGCTGAGTCAGAGTTTGCTGGGGCTTACTACTCCATCAATAAAGTTTCCCTTGAAG
A_52_P438082	Cebpg	CCAAT/enhancer binding protein (C/EBP), gamma	GO:0006337(nucleosome disassembly);GO:0006338(chromatin remodeling);GO:0006351(transcription, DNA-templated);GO:0006355(regulation of transcription, DNA-templated);GO:0006357(regulation of transcription from RNA polymerase II promoter);GO:0006955(immune response);GO:0016071(mRNA metabolic process);GO:0042267(natural killer cell mediated cytotoxicity);GO:0043353(enucleate erythrocyte differentiati…	GO:0005634(nucleus)	GO:0003677(DNA binding);GO:0003690(double-stranded DNA binding);GO:0003700(sequence-specific DNA binding transcription factor activity);GO:0005515(protein binding);GO:0008134(transcription factor binding);GO:0042803(protein homodimerization activity);GO:0043565(sequence-specific DNA binding);GO:0046982(protein heterodimerization activity)	-0.102845	-0.297966	0.280365	-0.347045	0.0444846	0.69342	773.383	714.327	1265.72	862.323	969.269	1416.06	Detected	Detected	Detected	Detected	Detected	Detected	Mus musculus CCAAT/enhancer binding protein (C/EBP), gamma (Cebpg), mRNA [NM_009884]	chr7	35835477	35835536	-	mm|7qB1	ENSMUST00000070191	12611	NM_009884	chr7:35835536-35835477	NM_009884	TC1593758	Mm.273090	AAATTAAGTTGCTGACAAAGGAATTAAGTGTACTGAAAGATTTGTTTCTTGAGCATGCGC
A_66_P114169	Gm7904	predicted gene 7904				1.05279	0.848393			0.283948		40.6302	37.2872	10.7286	16.9877	26.9838	10.3823	Detected	Detected	Not Detected	Not Detected	Detected	Not Detected	Mus musculus predicted gene 7904 (Gm7904), non-coding RNA [NR_003372]	chr9	21411639	21411698	-	mm|9qA3		666043	NR_003372	chr9:21411698-21411639	NR_003372	TC1655190	Mm.247282	GGAATGTCATATATTACTAAGAAAAGCCAACTTGTGCCCTTGTACTGTATATCTTTAGTC
A_55_P1957613	Ak2	adenylate kinase 2	GO:0006139(nucleobase-containing compound metabolic process);GO:0006172(ADP biosynthetic process);GO:0016310(phosphorylation);GO:0046033(AMP metabolic process);GO:0046034(ATP metabolic process);GO:0046060(dATP metabolic process);GO:0046939(nucleotide phosphorylation)	GO:0005739(mitochondrion);GO:0005743(mitochondrial inner membrane);GO:0005758(mitochondrial intermembrane space);GO:0005829(cytosol);GO:0036126(sperm flagellum);GO:0097226(sperm mitochondrial sheath)	GO:0000166(nucleotide binding);GO:0004017(adenylate kinase activity);GO:0005524(ATP binding);GO:0016301(kinase activity);GO:0016740(transferase activity);GO:0016776(phosphotransferase activity, phosphate group as acceptor);GO:0019205(nucleobase-containing compound kinase activity)	0.359661	0.221275	-0.305376	-0.122383	-0.15594	0.122383	17714.8	17018.3	14019.2	16749.9	14022.4	15845.1	Detected	Detected	Detected	Detected	Detected	Detected	Mus musculus adenylate kinase 2 (Ak2), transcript variant 2, mRNA [NM_016895]	chr4	128688714	128688773	+	mm|4qD2.2	ENSMUST00000102604	11637	NM_016895	chr4:128688714-128688773	NM_016895	TC1756247	Mm.29460	AACTGACCAAATGCTGCCATGTTTGGCCCCTGAGTCAATAAAATATGTTGAAAATTTGTA
A_55_P2109347	Dot1l	DOT1-like, histone H3 methyltransferase (S. cerevisiae)	GO:0016571(histone methylation);GO:0018022(peptidyl-lysine methylation);GO:0032259(methylation);GO:0034968(histone lysine methylation);GO:0046425(regulation of JAK-STAT cascade);GO:2000677(regulation of transcription regulatory region DNA binding)		GO:0008134(transcription factor binding);GO:0008168(methyltransferase activity);GO:0016740(transferase activity);GO:0018024(histone-lysine N-methyltransferase activity);GO:0042054(histone methyltransferase activity)	-0.123924	0.226943	0.243389	0.283767	-0.0591397	-0.319387	76.4253	103.062	123.707	133.891	90.4561	70.3696	Detected	Detected	Detected	Detected	Detected	Detected	DOT1-like, histone H3 methyltransferase (S. cerevisiae) [Source:MGI Symbol;Acc:MGI:2143886] [ENSMUST00000149394]	chr10	80255424	80255483	+	mm|10qC1	ENSMUST00000149394	208266	JF508521	chr10:80255424-80255483		TC1603030	Mm.152371	GTTTCCCTTGGCATGCCGCCTCCTTATGCCGCGCACCTTTCGGGGGTTAAGCCTCGATAA
A_30_P01018787												4.56423	7.50568	7.47152	3.73814	8.93095	4.08359	Not Detected	Not Detected	Not Detected	Not Detected	Not Detected	Not Detected	lincRNA:chr14:65720392-65769859 reverse strand													ATTTAGGTGGAAAAACCCAAAAACCTACTGTTGGGAGAGAAAGACAGAGACGCTCCTGTC
A_30_P01030780								0.199793		0.342338		11.0861	17.3552	24.0519	16.8881	23.9427	18.4408	Not Detected	Not Detected	Detected	Not Detected	Detected	Not Detected	lincRNA:chr7:91300649-91302183 forward strand	chr7	91300822	91300881	+	mm|7qD3				chr7:91300822-91300881				CGCGATTGGGGCGGGGGTCTGAAGAGATTAGAGCGGTTGGGACAATCCTGGATTGAAAAG
A_30_P01018803						-0.112836	-0.276961	0.579577	0.0673399	0.500312	-0.218503	27.4555	25.9097	55.6738	41.0823	47.523	26.9035	Detected	Detected	Detected	Detected	Detected	Detected	lincRNA:chr13:74743335-74754728 reverse strand	chr13	74748772	74748831	-	mm|13qC1				chr13:74748831-74748772				TCATCCACATCTTGAAGTTTGAAGTTTGGCCAAGAATATACAAAATAGATTCTCTTTCTC
A_30_P01018668						-0.481086	-0.472774	0.0610509	0.0266795	-0.0266795	0.219656	63.9558	68.0177	116.86	120.094	99.1674	109.601	Detected	Detected	Detected	Detected	Detected	Detected	lincRNA:chr11:119794849-119803349 reverse strand	chr11	119797377	119797436	-	mm|11qE2				chr11:119797436-119797377				GCTGTCGACTCTCACCCCAAGCTGCAGGGGGGTTTTGTTTGTTTTGTTTTTTGTCTTTTT
A_55_P2111292	3110009E18Rik	RIKEN cDNA 3110009E18 gene	GO:0008150(biological_process)	GO:0005575(cellular_component)	GO:0003674(molecular_function)	-0.354456	-0.356578	0.402529	0.489229	0.565516	0.0176582	503.609	531.734	1067.96	1193.59	1078.28	687.225	Detected	Detected	Detected	Detected	Detected	Detected	Mus musculus RIKEN cDNA 3110009E18 gene (3110009E18Rik), transcript variant 2, mRNA [NM_001172074]	chr1	122084641	122084700	+	mm|1qE2.3	ENSMUST00000112644	73103	NM_001172074	chr1:122084641-122084700	NM_001172074	TC1591534	Mm.271602	TTCTGTGGAGAAGATTATAAGCGATACAAAGCTAATCCCATCTCGTCCTGGTGAAAGCGG
A_55_P2084601												4.63871	3.71037	4.01968	3.79404	6.29821	4.15105	Not Detected	Not Detected	Not Detected	Not Detected	Not Detected	Not Detected		chr1	42751541	42751600	-	mm|1qB				chr1:042751600-042751541				AGATTCATCGTAAGTGTATTCGATCCCAATGCCTTTAGAATGCAGTGTCTGCCTCAGCTC
A_55_P1956687	Rab37	RAB37, member of RAS oncogene family	GO:0006184(GTP catabolic process);GO:0006810(transport);GO:0007264(small GTPase mediated signal transduction);GO:0015031(protein transport)	GO:0005793(endoplasmic reticulum-Golgi intermediate compartment);GO:0030141(secretory granule);GO:0031410(cytoplasmic vesicle)	GO:0000166(nucleotide binding);GO:0003924(GTPase activity);GO:0005515(protein binding);GO:0005525(GTP binding)	0.210194	0.167908	-0.662204	-0.167908	0.387064	-0.633234	17162.9	17623.9	11764.1	17440.5	21955	10085.1	Detected	Detected	Detected	Detected	Detected	Detected	Mus musculus RAB37, member of RAS oncogene family (Rab37), transcript variant 2, mRNA [NM_001163753]	chr11	115023483	115023542	+	mm|11qE2	ENSMUST00000067754	58222	NM_001163753	chr11:115023483-115023542	NM_001163753	TC1583241	Mm.143789	ATACATAGCTCTGGGCCTCTGGCATTTCTGTTTTTCCAGAATTAAATTGCAGTATTTTGG
A_51_P104681	Krtap6-5	keratin associated protein 6-5	GO:0008150(biological_process)	GO:0005575(cellular_component);GO:0005882(intermediate filament)	GO:0003674(molecular_function)							4.46808	3.55996	3.77787	3.82944	3.65832	3.90765	Not Detected	Not Detected	Not Detected	Not Detected	Not Detected	Not Detected	Mus musculus keratin associated protein 6-5 (Krtap6-5), mRNA [NM_130856]	chr16	89047693	89047752	-	mm|16qC3.3	ENSMUST00000074637	68484	NM_130856	chr16:89047752-89047693	NM_130856	TC1587669	Mm.46209	CTGGAGTTTATGATGTGACCTTGTTGAAGATATGCCCTTTAATGACCTTCAAATATAAGA
A_55_P2124736	Col14a1	collagen, type XIV, alpha 1	GO:0003229(ventricular cardiac muscle tissue development);GO:0007155(cell adhesion);GO:0030199(collagen fibril organization);GO:0048873(homeostasis of number of cells within a tissue);GO:0061050(regulation of cell growth involved in cardiac muscle cell development)	GO:0005576(extracellular region);GO:0005578(proteinaceous extracellular matrix);GO:0005581(collagen);GO:0005614(interstitial matrix);GO:0005615(extracellular space);GO:0031012(extracellular matrix)				0.112994	1.76455	2.15662	2.26574	11.3419	5.46847	34.1693	112.981	127.041	127.668	Not Detected	Not Detected	Detected	Detected	Detected	Detected	Mus musculus collagen, type XIV, alpha 1 (Col14a1), mRNA [NM_181277]	chr15	55352264	55352323	+	mm|15qD1	ENSMUST00000110217	12818	NM_181277	chr15:55352264-55352323	NM_181277	TC1604551	Mm.297859	CTCGACTTACAGGGATTGCTTTGTAAATGCAGATATGTTTTTGAAGACTTGTTTTTATCC
A_52_P180335	Mrpl28	mitochondrial ribosomal protein L28	GO:0006412(translation);GO:0008150(biological_process)	GO:0005622(intracellular);GO:0005737(cytoplasm);GO:0005739(mitochondrion);GO:0005761(mitochondrial ribosome);GO:0005840(ribosome);GO:0030529(ribonucleoprotein complex)	GO:0003674(molecular_function);GO:0003735(structural constituent of ribosome)	0.0612035	0.125284	-0.211426	-0.264118	-0.0612035	0.146953	5855.19	6472.48	6082.14	6171.59	6086.84	6551.53	Detected	Detected	Detected	Detected	Detected	Detected	Mus musculus mitochondrial ribosomal protein L28 (Mrpl28), mRNA [NM_024227]	chr17	26261526	26261585	+	mm|17qA3.3	ENSMUST00000123132	68611	NM_024227	chr17:26261526-26261585	NM_024227	TC1754805	Mm.273102	GGAAGCCACAGCTGTTCACTCGGGAGCTTTACAGTGAAATCCTGGACAAGAAGTTCACCG
A_55_P2051429						0.141612	0.161989	-0.38917	-0.427734	-0.0239229	0.0239229	364.428	390.827	316.53	324.346	367.688	354.137	Detected	Detected	Detected	Detected	Detected	Detected		chr1	36822516	36822575	+	mm|1qB				chr1:036822516-036822575				GGTGACCTTCCTGTTGATGATAGTCTCCCATTCTCGGCCTGTGCTGTGGATTTGCCATGA
A_51_P101765	Smarcd1	SWI/SNF related, matrix associated, actin dependent regulator of chromatin, subfamily d, member 1	GO:0006337(nucleosome disassembly);GO:0006338(chromatin remodeling);GO:0007399(nervous system development);GO:0016568(chromatin modification);GO:0048096(chromatin-mediated maintenance of transcription)	GO:0005634(nucleus);GO:0016514(SWI/SNF complex);GO:0071564(npBAF complex);GO:0071565(nBAF complex)	GO:0005515(protein binding);GO:0032947(protein complex scaffold)	0.0687475	0.0507669	-0.264945	0.0579233	0.0358491	-1.13312	83.4571	87.1545	83.0992	109.394	92.3121	38.2519	Detected	Detected	Detected	Detected	Detected	Detected	Mus musculus SWI/SNF related, matrix associated, actin dependent regulator of chromatin, subfamily d, member 1 (Smarcd1), mRNA [NM_031842]	chr15	99543759	99543817	+	mm|15qF1	ENSMUST00000023759	83797	NM_031842	chr15:99543759-99543817	NM_031842	TC1576120	Mm.273756	CTTCCCGGGCACTGAGGAGTAAAAGCGCCTAGGGCCTGGAGAATAGGTCTGAAATGGGTT
A_52_P222230						-0.12982	0.216005	-0.481471	0.12982	-0.760581	-0.21601	7898.57	10614.3	7767.4	12488.1	5772.57	7844.97	Detected	Detected	Detected	Detected	Detected	Detected	Mus musculus adult male aorta and vein cDNA, RIKEN full-length enriched library, clone:A530041D01 product:unclassifiable, full insert sequence. [AK040896]	chr13	67992543	67992602	-	mm|13qB3			AK040896	chr13:67992602-67992543		TC1592212	Mm.426445	GGCAATGATGAACGCCCCACTCAGTTGCCTAATGAAGTCAATGCTGCTTTTCCCCTTGAA
A_51_P483576												4.74594	3.80622	4.09914	3.86318	4.54721	4.36962	Not Detected	Not Detected	Not Detected	Not Detected	Not Detected	Not Detected	Mus musculus immunoglobulin J-C lambda 3 cluster mRNA sequence. [AF138742]	chr16	19065462	19065521	-	mm|16qA3			AF138742	chr16:19065521-19065462		TC1616968	Mm.456234	CTGCCAAGTTACACATGAAGGGGACACTGTGGAGAAGAGTCTGTCTCCTGCAGAATGTCT
A_55_P2372228	A430104N18Rik	RIKEN cDNA A430104N18 gene										8.90114	12.8102	8.44043	17.2854	7.54164	9.78035	Not Detected	Not Detected	Not Detected	Not Detected	Not Detected	Not Detected	BMSB11367 Hematopoietic stem cells Mus musculus cDNA, mRNA sequence [DT902180]	chr11	87570739	87570798	+	mm|11qC		78591	DT902180	chr11:87570739-87570798			Mm.372207	GGGCCCTCAACACTAATAAAGAATGGACTGGCTAAGCAAACAAACAAATCTCTACTCCAC
A_51_P436201	Gart	phosphoribosylglycinamide formyltransferase	GO:0006164(purine nucleotide biosynthetic process);GO:0006189('de novo' IMP biosynthetic process);GO:0006544(glycine metabolic process);GO:0008152(metabolic process);GO:0009058(biosynthetic process);GO:0009113(purine nucleobase biosynthetic process);GO:0009156(ribonucleoside monophosphate biosynthetic process);GO:0010033(response to organic substance);GO:0010035(response to inorganic substance);G…	GO:0005737(cytoplasm)	GO:0000166(nucleotide binding);GO:0003824(catalytic activity);GO:0004637(phosphoribosylamine-glycine ligase activity);GO:0004641(phosphoribosylformylglycinamidine cyclo-ligase activity);GO:0004644(phosphoribosylglycinamide formyltransferase activity);GO:0005524(ATP binding);GO:0008168(methyltransferase activity);GO:0016740(transferase activity);GO:0016742(hydroxymethyl-, formyl- and related trans…	0.881714	0.391627	0.226518	-0.11118	-0.351421	-0.784145	1835.39	1381.77	1462.44	1217.94	883.52	609.878	Detected	Detected	Detected	Detected	Detected	Detected	Mus musculus phosphoribosylglycinamide formyltransferase (Gart), mRNA [NM_010256]	chr16	91624630	91624689	-	mm|16qC3.3	ENSMUST00000156713	14450	NM_010256	chr16:91624689-91624630	NM_010256	TC1665931	Mm.4505	AAGAATCTGATTGAAACCATACAAACGAATGGGTCATTGGTGGCAAATGGCTTCCTGAAA
A_66_P122433	Fam228a	family with sequence similarity 228, member A	GO:0008150(biological_process)	GO:0005575(cellular_component)	GO:0003674(molecular_function)							5.5798	9.1827	10.4977	5.64495	8.00319	4.29399	Not Detected	Not Detected	Not Detected	Not Detected	Not Detected	Not Detected	Mus musculus family with sequence similarity 228, member A (Fam228a), mRNA [NM_029107]	chr12	4720753	4720812	-	mm|12qA1.1	ENSMUST00000111154	74855	NM_029107	chr12:4720812-4720753	NM_029107	TC1590504	Mm.269534	TCTGAAAGTAACTGTTAAAAAGCCTTCCACATAGAGAGTCAAGCTTTGAAAGGATTACAT
A_55_P2055055	4930547M16Rik	RIKEN cDNA 4930547M16 gene				-0.0169439	-0.545678	0.00494385	-0.187532	0.712973	0.0734458	94.3685	69.1675	120.227	110.729	177.114	105.932	Detected	Detected	Detected	Detected	Detected	Detected	Mus musculus mammary gland RCB-0527 Jyg-MC(B) cDNA, RIKEN full-length enriched library, clone:G930015F23 product:hypothetical protein, full insert sequence. [AK166420]	chr10	39627230	39627289	+	mm|10qB1		75299	AK166420	chr10:39627230-39627289		TC1634558	Mm.444752	AACCTCCTGGTTGTGTTTAAAACAATAAAACCTTGATCATTGCTCATAAACCTGGACTCT
A_30_P01023752						2.82872	2.31693					59.4216	44.0676	4.15064	4.3202	3.58321	4.31347	Detected	Detected	Not Detected	Not Detected	Not Detected	Not Detected	lincRNA:chr10:120116843-120182671 forward strand	chr10	120152899	120152958	+	mm|10qD2				chr10:120152899-120152958				GTAAAAGTTAGTTGGTGAGCTCTTGGAGGTCACTGTGCCTCTTACCATCTAAGGAAAAAA
A_51_P104897	Itpr3	inositol 1,4,5-triphosphate receptor 3	GO:0006810(transport);GO:0006811(ion transport);GO:0006816(calcium ion transport);GO:0007186(G-protein coupled receptor signaling pathway);GO:0007204(positive regulation of cytosolic calcium ion concentration);GO:0007613(memory);GO:0048016(inositol phosphate-mediated signaling);GO:0050913(sensory perception of bitter taste);GO:0050916(sensory perception of sweet taste);GO:0050917(sensory percepti…	GO:0005634(nucleus);GO:0005635(nuclear envelope);GO:0005640(nuclear outer membrane);GO:0005654(nucleoplasm);GO:0005730(nucleolus);GO:0005737(cytoplasm);GO:0005783(endoplasmic reticulum);GO:0005789(endoplasmic reticulum membrane);GO:0005886(plasma membrane);GO:0005887(integral component of plasma membrane);GO:0005903(brush border);GO:0016020(membrane);GO:0016021(integral component of membrane);GO:…	GO:0000822(inositol hexakisphosphate binding);GO:0005216(ion channel activity);GO:0005218(intracellular ligand-gated calcium channel activity);GO:0005220(inositol 1,4,5-trisphosphate-sensitive calcium-release channel activity);GO:0005262(calcium channel activity);GO:0005509(calcium ion binding);GO:0005515(protein binding);GO:0035091(phosphatidylinositol binding);GO:0043533(inositol 1,3,4,5 tetrak…	0.132321	-0.287092	-0.0594244	0.300276	-0.0312128	0.0312128	662.992	524.194	728.404	983.683	669.852	651.719	Detected	Detected	Detected	Detected	Detected	Detected	Mus musculus inositol 1,4,5-triphosphate receptor 3 (Itpr3), mRNA [NM_080553]	chr17	27259102	27259161	+	mm|17qA3.3	ENSMUST00000049308	16440	NM_080553	chr17:27259102-27259161	NM_080553	TC1575369	Mm.458106	TACATGTCCTGTGTCCTGGGGACTAATGTGTTAATTGCCTTAAATAAATTAATAGACTCC
A_55_P2040490						1.54787	1.44757	-0.458006	-0.521774	-0.471125	-0.383323	150.445	148.396	47.0039	47.3304	42.0048	41.5929	Detected	Detected	Detected	Detected	Detected	Detected		chr11	96655100	96655159	-	mm|11qD				chr11:096655159-096655100				GGAGTTCACAATGTGATCAAATATCCTCCAACACACACACACACCTATTTTATTTAAGAT
A_55_P2253348	Galnt7	UDP-N-acetyl-alpha-D-galactosamine: polypeptide N-acetylgalactosaminyltransferase 7	GO:0006493(protein O-linked glycosylation)	GO:0005794(Golgi apparatus);GO:0016020(membrane);GO:0016021(integral component of membrane)	GO:0004653(polypeptide N-acetylgalactosaminyltransferase activity);GO:0016740(transferase activity);GO:0016757(transferase activity, transferring glycosyl groups)	-0.169188	-0.0544982	0.0795264	-0.10401	0.0544982	0.274701	1377.73	1577.35	2054.08	1903.58	1820.53	1975.94	Detected	Detected	Detected	Detected	Detected	Detected	Mus musculus UDP-N-acetyl-alpha-D-galactosamine: polypeptide N-acetylgalactosaminyltransferase 7 (Galnt7), transcript variant 2, mRNA [NM_001167981]	chr8	60003498	60003557	-	mm|8qB2	ENSMUST00000110316	108150	NM_001167981	chr8:60003557-60003498	NM_001167981	TC1593546	Mm.62886	TTCTAGGAAGTCTCTTATTACACCCCCCTTCCCCCAAGATAAAATGTCTACATTGAGTGC
A_55_P2007377	Elf2	E74-like factor 2	GO:0006351(transcription, DNA-templated);GO:0006355(regulation of transcription, DNA-templated);GO:0006357(regulation of transcription from RNA polymerase II promoter);GO:0045892(negative regulation of transcription, DNA-templated);GO:0045893(positive regulation of transcription, DNA-templated)	GO:0005634(nucleus);GO:0005737(cytoplasm)	GO:0003677(DNA binding);GO:0003700(sequence-specific DNA binding transcription factor activity);GO:0005515(protein binding);GO:0043565(sequence-specific DNA binding)	-0.357644	-0.163927	-0.353226	0.326231	0.350565	0.163927	1208.98	1462.09	1521.72	2564.92	2235.17	1829.85	Detected	Detected	Detected	Detected	Detected	Detected	Mus musculus E74-like factor 2 (Elf2), mRNA [NM_023502]	chr3	51059616	51059675	-	mm|3qC	ENSMUST00000163748	69257	NM_023502	chr3:51059675-51059616	NM_023502	TC1588789	Mm.131038	CCTTAGACTAATTTTCGGTTTCCTTTCTTGAAATAAGCTAATGGCTTGTTTGTGTAAAGC
A_55_P2110250	BC048943	cDNA sequence BC048943	GO:0008150(biological_process)	GO:0005575(cellular_component)	GO:0003674(molecular_function)							4.84163	3.88374	6.27073	3.89079	6.05647	4.3517	Not Detected	Not Detected	Not Detected	Not Detected	Not Detected	Not Detected	Mus musculus cDNA sequence BC048943 (BC048943), mRNA [NM_001127685]	chr12	113217536	113217595	-	mm|12qF1	ENSMUST00000170525	217874	NM_001127685	chr12:113217595-113217536	NM_001127685	TC1621179	Mm.134213	TGTCTTGGCTTCAATGTCAGGGTTTCCTCAAAATTCCTGTACCGCCAACTTCTCTAAGCA
A_51_P330428	Eif4ebp1	eukaryotic translation initiation factor 4E binding protein 1	GO:0000082(G1/S transition of mitotic cell cycle);GO:0006417(regulation of translation);GO:0006446(regulation of translational initiation);GO:0008286(insulin receptor signaling pathway);GO:0017148(negative regulation of translation);GO:0031333(negative regulation of protein complex assembly);GO:0031929(TOR signaling);GO:0045931(positive regulation of mitotic cell cycle);GO:0045947(negative regula…	GO:0005634(nucleus);GO:0005737(cytoplasm);GO:0043234(protein complex)	GO:0005515(protein binding);GO:0008190(eukaryotic initiation factor 4E binding);GO:0030371(translation repressor activity);GO:0031369(translation initiation factor binding)	0.74045	-0.607542	-0.0193586	-1.17269	0.46067	4.16115	1564.52	649.881	1159.42	548.598	1458.33	17664.5	Detected	Detected	Detected	Detected	Detected	Detected	Mus musculus eukaryotic translation initiation factor 4E binding protein 1 (Eif4ebp1), mRNA [NM_007918]	chr8	28385887	28385946	+	mm|8qA2	ENSMUST00000033880	13685	NM_007918	chr8:28385887-28385946	NM_007918	TC1748357	Mm.6700	CAGCCTCCGGAGCACACCCATCTTTCCTTAGGCTGGGTTACCTGGGAAAGCCACACTTTT
A_55_P2419171						1.18499	0.331267					33.9952	19.8912	4.18094	15.8294	4.44349	4.36226	Detected	Detected	Not Detected	Not Detected	Not Detected	Not Detected		chr4	146604694	146604753	-	mm|4qE1				chr4:146604753-146604694				GAGGGCCAAGGATCTACAGGGTTGTTTTAGAAAAATATTCTGGCAACCATAAAATTAATT
A_55_P2124923	Gm10436	predicted gene 10436	GO:0008150(biological_process)	GO:0005575(cellular_component)	GO:0003674(molecular_function)							7.74535	8.30526	4.1824	3.87852	5.89005	4.36719	Not Detected	Not Detected	Not Detected	Not Detected	Not Detected	Not Detected	Mus musculus predicted gene 10436 (Gm10436), mRNA [NM_001105254]	chr12	89414314	89414373	-	mm|12qD3	ENSMUST00000071580	100039315	NM_001105254	chr12:89414373-89414314	NM_001105254	TC1588040	Mm.458830	ATGTGGTGGGTGCTACATTTATGATCGGCATACCCAATGTTGCCGTTTTGTGGAACTATG
A_66_P109673	Sh2b3	SH2B adaptor protein 3	GO:0030097(hemopoiesis);GO:0030154(cell differentiation);GO:0035162(embryonic hemopoiesis);GO:0035556(intracellular signal transduction)	GO:0005622(intracellular)	GO:0004871(signal transducer activity);GO:0005515(protein binding)	0.389447	0.0162692	-0.00236845	0.00236845	-0.396142	-0.191099	1307.21	1067.2	1250.2	1320.11	858.138	921.66	Detected	Detected	Detected	Detected	Detected	Detected	SH2B adaptor protein 3 [Source:MGI Symbol;Acc:MGI:893598] [ENSMUST00000136960]	chr5	122265548	122265607	-	mm|5qF	ENSMUST00000136960	16923	AK156499	chr5:122265607-122265548		TC1731371	Mm.65493	GGTATTTGGCAAATCTTCGTTTTATGTACTGTATGAGTAACTTATTCTTGAATAATGCAA
A_55_P2008896						-0.0544748	-0.0389299	0.0389299	-0.25155	0.248485	0.139937	5170.62	5526.64	6922.22	5956.68	7218.41	6238.14	Detected	Detected	Detected	Detected	Detected	Detected		chr13	105709474	105709533	+	mm|13qD1				chr13:105709474-105709533				CACGATGTAAAGCATTAATGCAAGCAAAATGTTTCAGTGAACTCATTTCAACAGTTCAAC
A_30_P01030312								0.684564		0.971355		5.49804	13.5691	32.7963	15.0044	36.0804	5.46948	Not Detected	Not Detected	Detected	Not Detected	Detected	Not Detected	lincRNA:chrX:98989930-98994344 forward strand	chrX	98992722	98992781	+	mm|XqD				chrX:98992722-98992781				CCCATATTCCCTAATGAAGAAAGTCAGCAAGTAATACATGGGACACCAGGTTGTGCACAG
A_55_P2232410	AI195470	expressed sequence AI195470										4.85004	3.87926	4.17699	3.84696	5.1831	4.37739	Not Detected	Not Detected	Not Detected	Not Detected	Not Detected	Not Detected	uc72a10.x1 Sugano mouse liver mlia Mus musculus cDNA clone IMAGE:1431162 3'. [AA985897]	chr19	40254382	40254441	+	mm|19qC3		107131	AA985897	chr19:40254382-40254441			Mm.482435	CCCATGTGAACAAGTGTACCTAACATTTTACACAATTTGGTCACCCTGTGACACTTCTCA
A_30_P01027288												6.45545	10.369	11.5971	6.12991	12.735	4.37774	Not Detected	Not Detected	Not Detected	Not Detected	Not Detected	Not Detected	lincRNA:chr15:12126433-12126745 reverse strand	chr15	12126647	12126706	-	mm|15qA1				chr15:12126706-12126647				ATAAAAAGTAGTATGCTAAGTCCAAATAGACTGGACCAGGTCGCTTTGTCCACCCCAGCT
A_51_P397876	En2	engrailed 2	GO:0006355(regulation of transcription, DNA-templated);GO:0007275(multicellular organismal development);GO:0030182(neuron differentiation);GO:0030901(midbrain development);GO:0030902(hindbrain development);GO:0045944(positive regulation of transcription from RNA polymerase II promoter);GO:0048666(neuron development)	GO:0005634(nucleus);GO:0016020(membrane)	GO:0003677(DNA binding);GO:0003700(sequence-specific DNA binding transcription factor activity);GO:0043565(sequence-specific DNA binding)	-0.406089	0.146436	0.138666	-0.0912127	-0.112337	0.0490184	39.5035	61.2634	72.3116	64.8948	54.7977	57.0985	Detected	Detected	Detected	Detected	Detected	Detected	Mus musculus engrailed 2 (En2), mRNA [NM_010134]	chr5	28498468	28498528	+	mm|5qB1	ENSMUST00000036177	13799	NM_010134	chr5:28498468-28498528	NM_010134		Mm.4298	TTGTAATTTAAGAGTCTGTGAATAACCATCTGCTGCTTGGGGGTCGGTGAACACATGCCT
A_30_P01022060							-0.0963569	0.0963573	-0.350858	-0.378892		23.0892	20.5233	27.8359	21.4873	18.0574	18.7563	Not Detected	Detected	Detected	Detected	Detected	Not Detected	lincRNA:chr15:73227424-73257474 forward strand	chr15	73238332	73238391	+	mm|15qD3				chr15:73238332-73238391				AGGAAAACTCTTGACATCACCTGGAAAGAAGTCAGGACAACAGAAGATGACACAATCCCT
A_55_P2117579	Ppih	peptidyl prolyl isomerase H	GO:0000413(protein peptidyl-prolyl isomerization);GO:0006397(mRNA processing);GO:0006457(protein folding);GO:0008380(RNA splicing);GO:0045070(positive regulation of viral genome replication)	GO:0005634(nucleus);GO:0005681(spliceosomal complex);GO:0005737(cytoplasm);GO:0016607(nuclear speck);GO:0046540(U4/U6 x U5 tri-snRNP complex);GO:0071001(U4/U6 snRNP)	GO:0003755(peptidyl-prolyl cis-trans isomerase activity);GO:0016853(isomerase activity);GO:0043021(ribonucleoprotein complex binding)	-0.0123191	-0.198571	-0.0194488	0.319954	0.696818	-0.526859	243.456	226.252	303.99	404.792	450.392	179.687	Detected	Detected	Detected	Detected	Detected	Detected	Mus musculus peptidyl prolyl isomerase H (Ppih), transcript variant 2, mRNA [NM_001110129]	chr4	118979765	118979824	-	mm|4qD2.1	ENSMUST00000106321	66101	NM_001110129	chr4:118979824-118979765	NM_001110129	TC1585818	Mm.371613	TTTAAGAAACCTTACTAAAAGTCACTTATTAAAAGCCTACACCAGGGCCTGGTTCTCACT
A_51_P156800	Mob2	MOB kinase activator 2	GO:0001934(positive regulation of protein phosphorylation);GO:0010976(positive regulation of neuron projection development);GO:0030036(actin cytoskeleton organization)	GO:0005634(nucleus);GO:0005730(nucleolus);GO:0005737(cytoplasm);GO:0044306(neuron projection terminus)	GO:0003674(molecular_function);GO:0046872(metal ion binding)	0.0525808	0.0653257	0.106965	-0.252263	-0.0751629	-0.126192	2331.83	2487.56	3038.46	2492.97	2415.13	2172.05	Detected	Detected	Detected	Detected	Detected	Detected	Mus musculus MOB kinase activator 2 (Mob2), mRNA [NM_028308]	chr7	149194985	149195044	-	mm|7qF5	ENSMUST00000084418	101513	NM_028308	chr7:149195044-149194985	NM_028308	TC1576871	Mm.53259	ATGCCGCTGGAGTCAAGGCGTGTTTCCTGACTTCCCTGTTGGATGGATGAGTGCTGTTTG
A_30_P01023440												11.3062	5.7185	3.77735	3.54955	3.28154	3.96236	Not Detected	Not Detected	Not Detected	Not Detected	Not Detected	Not Detected	lincRNA:chr2:128217275-128217972 reverse strand	chr2	128217545	128217604	-	mm|2qF1				chr2:128217604-128217545				CACATCTGTGGAAATTGGGTGTTTGAATCACCGTGTAATAAAATATTAGCTAGATGTGAT
A_55_P2117741	Nck2	non-catalytic region of tyrosine kinase adaptor protein 2	GO:0006417(regulation of translation);GO:0007015(actin filament organization);GO:0016477(cell migration);GO:0030032(lamellipodium assembly)	GO:0005737(cytoplasm);GO:0005783(endoplasmic reticulum);GO:0012506(vesicle membrane)		-0.368799	-0.0190854	0.00938845	0.35114	-0.12093	0.577239	1995.5	2688.84	3254.48	4340.72	2681.43	4053.46	Detected	Detected	Detected	Detected	Detected	Detected	Mus musculus non-catalytic region of tyrosine kinase adaptor protein 2 (Nck2), mRNA [NM_010879]	chr1	43627281	43627340	+	mm|1qC1.1	ENSMUST00000086421	17974	NM_010879	chr1:43627281-43627340	NM_010879	TC1578509	Mm.389903	CAATTGAAGAAGGGGTCTTGGGATCCCCTAAACTTGCATACCCGGTTTTTTGAATATTGT
A_66_P135885	Olfr671	olfactory receptor 671	GO:0007165(signal transduction);GO:0007186(G-protein coupled receptor signaling pathway);GO:0007608(sensory perception of smell);GO:0050896(response to stimulus);GO:0050911(detection of chemical stimulus involved in sensory perception of smell)	GO:0005886(plasma membrane);GO:0016020(membrane);GO:0016021(integral component of membrane)	GO:0004871(signal transducer activity);GO:0004930(G-protein coupled receptor activity);GO:0004984(olfactory receptor activity)							14.4082	17.1848	14.7026	16.1423	3.9501	16.7436	Not Detected	Not Detected	Not Detected	Not Detected	Not Detected	Not Detected	Mus musculus olfactory receptor 671 (Olfr671), mRNA [NM_001011755]	chr7	112123967	112124026	-	mm|7qE3	ENSMUST00000078710	257910	NM_001011755	chr7:112124026-112123967	NM_001011755	TC1600606	Mm.377296	GTTCTTCCACTGGTGTTTCTCCTACTGAGGCTACCCTACTGTGGCCATCAAAGCATTCCT
A_30_P01030160						0.0600138	-0.316893	0.57194	-0.115181	0.0577469	-1.13983	379.974	309.409	679.899	444.429	429.31	174.403	Detected	Detected	Detected	Detected	Detected	Detected	lincRNA:chr17:15226181-15250333 forward strand													TTCATGTCTGAGGCTGCTGAAACAAAAAGGAGACACAGAAACAAGGCATTCATAAGGCCC
A_30_P01021134												4.43295	3.45247	3.77942	3.55356	3.29121	3.96636	Not Detected	Not Detected	Not Detected	Not Detected	Not Detected	Not Detected	lincRNA:chr7:119735208-119822808 forward strand	chr7	119822257	119822316	+	mm|7qF1				chr7:119822257-119822316				CACTTTCTCCATAAAGGGACGGCACAAAGCTGCTTTTTGCAGCCAGGCAAGACTTTATTT
A_55_P2145706	Thoc7	THO complex 7 homolog (Drosophila)	GO:0006397(mRNA processing);GO:0006406(mRNA export from nucleus);GO:0006810(transport);GO:0008380(RNA splicing);GO:0046784(viral mRNA export from host cell nucleus);GO:0051028(mRNA transport)	GO:0000346(transcription export complex);GO:0000347(THO complex);GO:0000445(THO complex part of transcription export complex);GO:0005634(nucleus);GO:0005737(cytoplasm)	GO:0003674(molecular_function);GO:0003723(RNA binding)	0.0106378	0.178558	-0.477243	-0.141256	0.391343	-1.14971	1843.62	2190.07	1649.64	2191.46	2716.27	869.678	Detected	Detected	Detected	Detected	Detected	Detected	Mus musculus THO complex 7 homolog (Drosophila) (Thoc7), transcript variant 3, mRNA [NM_001285780]	chr14	14785603	14785662	-	mm|14qA1	ENSMUST00000065865	66231	NM_001285780	chr14:14785662-14785603	NM_001285780	TC1681571	Mm.295875	GGAGCACATGAAAAAATTGCTGAGTGTAAAAAGCAGATTCTTCAAGCAAAACGAATACGA
A_55_P2049949						0.0122957	-0.0122957	0.185591	-0.284131	-0.0460062	0.316599	267.721	278.303	378.821	287.896	290.958	348.558	Detected	Detected	Detected	Detected	Detected	Detected		chr5	118953408	118953467	+	mm|5qF				chr5:118953408-118953467				TCTTTTGTTTGTTTATTAATGGATCTGATATTTTTAAGCCCAAGTCCCCCACCCCCACCC
A_51_P327657	Ifi44l	interferon-induced protein 44 like	GO:0006955(immune response)	GO:0005737(cytoplasm)								4.4387	3.44608	6.27044	6.5477	3.96421	10.3894	Not Detected	Not Detected	Not Detected	Not Detected	Not Detected	Not Detected	Mus musculus interferon-induced protein 44 like (Ifi44l), mRNA [NM_031367]	chr3	151422427	151422486	-	mm|3qH3		15061	NM_031367	chr3:151422486-151422427	NM_031367	NP437319	Mm.219544	GAGCAATCTGGGGATTGGCACATGCTGCTGTGACATTAGTGTCCCTGGATTTAGTTTAAA
A_55_P2354675	1700011B04Rik	RIKEN cDNA 1700011B04 gene										4.43897	3.91683	3.77162	3.54775	3.29034	3.96043	Not Detected	Not Detected	Not Detected	Not Detected	Not Detected	Not Detected	Mus musculus activated spleen cDNA, RIKEN full-length enriched library, clone:F830004P11 product:unclassifiable, full insert sequence. [AK156032]	chr13	35274559	35274618	+	mm|13qA3.3		100503727	AK156032	chr13:35274559-35274618			Mm.32214	TCCAAAAGAAGCCAGAAAAGAGCTTTGGATCCTCTTGAACTGGAGTTATAGGTTGTTGTG
A_55_P2045765	Gm757	predicted gene 757			GO:0008270(zinc ion binding);GO:0046872(metal ion binding)	-1.38522	-1.48004	1.37976	-0.884214	1.41201	0.512119	250.109	247.643	2133.32	467.45	1967.34	982.369	Detected	Detected	Detected	Detected	Detected	Detected	Mus musculus predicted gene 757 (Gm757), mRNA [NM_001033410]	chr2	25090109	25090168	-	mm|2qA3		329360	NM_001033410	chr2:25090168-25090109	NM_001033410	TC1592744	Mm.244652	TCTCTCTTGTCTCTCTGTCAGGTGCTGAGATGAACATGATAAGGTTTGCAGAGTTCGCAA
A_55_P2170881	Arhgap26	Rho GTPase activating protein 26	GO:0007165(signal transduction);GO:0046847(filopodium assembly)	GO:0005622(intracellular);GO:0005737(cytoplasm);GO:0005856(cytoskeleton);GO:0030054(cell junction)	GO:0005096(GTPase activator activity);GO:0005515(protein binding);GO:0008093(cytoskeletal adaptor activity);GO:0017124(SH3 domain binding)	0.096837	-0.096837	-0.330848	0.526081	-0.299103	0.859291	48.2641	44.6234	45.026	85.8276	41.5082	86.3246	Detected	Detected	Detected	Detected	Detected	Detected	Mus musculus Rho GTPase activating protein 26 (Arhgap26), mRNA [NM_175164]	chr18	39532054	39532113	+	mm|18qB3	ENSMUST00000097593	71302	NM_175164	chr18:39532054-39532113	NM_175164	TC1585958	Mm.329396	CCTGGAATTCCCTTAGGGTTCTTTAATGAAGAGAAGAAAACTTGAATTGTGTTGAATTAC
A_30_P01021553												4.43553	3.43038	5.90193	3.53771	3.28375	3.95061	Not Detected	Not Detected	Not Detected	Not Detected	Not Detected	Not Detected	lincRNA:chrX:6988942-6998206 reverse strand	chrX	6988943	6989002	-	mm|XqA1.1				chrX:6989002-6988943				AAAGGAGTTTCTCCATTAGCACAGAATAAACTTCTTTCATCTATGGTTTGTGGGTCATGC
A_55_P1969560												4.43327	3.42548	3.75624	3.53386	3.28045	3.94654	Not Detected	Not Detected	Not Detected	Not Detected	Not Detected	Not Detected		chr15	77450785	77450844	-	mm|15qE1				chr15:077450844-077450785				TTCCTTATCTCTGCCATTGAGAATCACATGACTACTATGACACTGGCTTTGAGCTCTGGC
A_55_P2035789												6.1813	3.41998	3.7509	6.40388	3.27685	3.94198	Not Detected	Not Detected	Not Detected	Not Detected	Not Detected	Not Detected		chr3	93924549	93924608	+	mm|3qF2.1				chr3:093924549-093924608				TTTGAACATGAAATGGAGAAGAGACTAACAAACTGAGTTGATATCAATGACCTGGATCCC
A_30_P01022993												15.2563	15.0299	13.7071	14.5771	13.3668	9.958	Not Detected	Not Detected	Not Detected	Not Detected	Not Detected	Not Detected	lincRNA:chr17:71202950-71229883 forward strand	chr17	71224133	71224192	+	mm|17qE1.3				chr17:71224133-71224192				CTTGCCAGAGTTCAACGAGCTTCGCCCCAAGCTGTAGTCCATTCCTTAGCTCATCAATCT
A_30_P01021899							0.663274	-0.0499706		0.0499711		20.4305	28.5634	20.6751	16.6688	19.9824	15.0381	Not Detected	Detected	Detected	Not Detected	Detected	Not Detected	lincRNA:chr8:122788975-122789224 reverse strand	chr8	122789138	122789197	-	mm|8qE1				chr8:122789197-122789138				AGCAAGACAGAGACAAAGGGGCCAACCCTGGAGAAGGCCCTCGAAGGCCTCCCTGTGTGT
A_51_P195506	Csf1	colony stimulating factor 1 (macrophage)	GO:0001503(ossification);GO:0001954(positive regulation of cell-matrix adhesion);GO:0002158(osteoclast proliferation);GO:0003006(developmental process involved in reproduction);GO:0006954(inflammatory response);GO:0008283(cell proliferation);GO:0008284(positive regulation of cell proliferation);GO:0010628(positive regulation of gene expression);GO:0010744(positive regulation of macrophage derived…	GO:0005576(extracellular region);GO:0005615(extracellular space);GO:0005886(plasma membrane);GO:0016020(membrane);GO:0016021(integral component of membrane);GO:0043235(receptor complex);GO:0048471(perinuclear region of cytoplasm)	GO:0005125(cytokine activity);GO:0005157(macrophage colony-stimulating factor receptor binding);GO:0005515(protein binding);GO:0008083(growth factor activity);GO:0042803(protein homodimerization activity)	0.3639	-0.837019	0.3437	1.06917	0.0791755	-1.11119	2468.19	1135.29	3054.1	5314.65	2292.81	936.097	Detected	Detected	Detected	Detected	Detected	Detected	Mus musculus colony stimulating factor 1 (macrophage) (Csf1), transcript variant 1, mRNA [NM_007778]	chr3	107544333	107544392	-	mm|3qF2.3	ENSMUST00000014743	12977	NM_007778	chr3:107544392-107544333	NM_007778	TC1596023	Mm.795	TGTGGGGCTTACTTAGCCTTCTGGTTACAGACTATTTCCATGCTAGAAAATACATATTTT
A_52_P259817	Upp2	uridine phosphorylase 2	GO:0009116(nucleoside metabolic process);GO:0009166(nucleotide catabolic process)	GO:0005737(cytoplasm);GO:0045098(type III intermediate filament)	GO:0003824(catalytic activity);GO:0004850(uridine phosphorylase activity);GO:0016740(transferase activity);GO:0016757(transferase activity, transferring glycosyl groups);GO:0016763(transferase activity, transferring pentosyl groups)							4.4119	3.39527	3.72778	3.50727	3.25857	19.609	Not Detected	Not Detected	Not Detected	Not Detected	Not Detected	Not Detected	Mus musculus uridine phosphorylase 2 (Upp2), mRNA [NM_029692]	chr2	58632424	58632483	+	mm|2qC1.1	ENSMUST00000128864	76654	NM_029692	chr2:58632424-58632483	NM_029692	TC1587649	Mm.200370	CTAGATGGGGCGTTATGCTCCTTTTCGAGAGAGAAAAAGCTAGACTACTTGAAGAGAGCA
A_30_P01017751						0.583106	0.490753	-0.468304	-0.568942	-0.0309908	-0.472373	122.567	121.566	74.2082	72.8382	90.6171	62.1771	Detected	Detected	Detected	Detected	Detected	Detected	lincRNA:chr4:57372663-57377164 reverse strand	chr4	57372670	57372729	-	mm|4qB3				chr4:57372729-57372670				GGACTTGCCCTTGCCTTGTGCAATTAGACACATTTTATATTTATGAATGAATGTTGCAAA
A_30_P01018616						-0.0592499	0.0944796	0.0592499	-0.423983	-0.0910344	0.150407	181.084	213.008	246.681	185.725	200.452	220.79	Detected	Detected	Detected	Detected	Detected	Detected	lincRNA:chr4:40202350-40205120 reverse strand	chr4	40202356	40202415	-	mm|4qA5				chr4:40202415-40202356				GGTGTACTTTTGTGCTTCACTCTTGCTTATAACCACCACCCCTACTCATTCTGAGGACAT
A_55_P2172375						0.3488	0.390081	-0.0171895	-0.568744	-0.0389671	-0.0281448	86.757	94.3998	84.4725	60.6574	75.0367	70.4403	Detected	Detected	Detected	Detected	Detected	Detected		chr11	99551987	99552046	-	mm|11qD				chr11:099552046-099551987				TTGTTGTGGCCCATGCTGTTGCCAGCCATGCTGCTGCCAGCCATGCTGCTGCCATACCAC
A_30_P01022097												8.91614	4.36892	3.70048	3.48138	10.9777	3.8945	Not Detected	Not Detected	Not Detected	Not Detected	Not Detected	Not Detected	lincRNA:chr6:35441848-35450830 forward strand	chr6	35447844	35447903	+	mm|6qB1				chr6:35447844-35447903				CCCGGGTGATAGATTGTTTTCCACAATGAATTTTATTAGCAACCTAAGGATAAAAAGTGA
A_55_P2002165	Sumo3	SMT3 suppressor of mif two 3 homolog 3 (yeast)	GO:0016925(protein sumoylation);GO:0034504(protein localization to nucleus);GO:2000060(positive regulation of protein ubiquitination involved in ubiquitin-dependent protein catabolic process)	GO:0005634(nucleus);GO:0005737(cytoplasm);GO:0016604(nuclear body)	GO:0019789(SUMO ligase activity)	-0.0157566	0.0157566	0.0378342	0.207076	-0.0735049	-0.366538	169.775	183.485	221.101	261.662	184.582	140.368	Detected	Detected	Detected	Detected	Detected	Detected	Mus musculus SMT3 suppressor of mif two 3 homolog 3 (yeast) (Sumo3), mRNA [NM_019929]	chr10	77081017	77081076	+	mm|10qC1	ENSMUST00000020501	20610	NM_019929	chr10:77081017-77081076	NM_019929		Mm.24433	GACTCAAGATAGGTTTTGAATGGTGAGCCCCTGTAAAATAAACAAGTTACTCTGACATAC
A_30_P01029814						-0.957833	-0.0133014	0.0133014	0.889456	0.521144	-0.936361	133.998	272.692	329.629	636.761	422.684	143.401	Detected	Detected	Detected	Detected	Detected	Detected	lincRNA:chr12:110909258-110913909 forward strand	chr12	110913087	110913146	+	mm|12qF1				chr12:110913087-110913146				TTAAGAAACTATCATCTAGAGTTGCTCCACAATACATACATAAGGTCAACGAACTGTAAC
A_55_P2138071						-0.0738034	-0.0752988	-0.0256286	-0.0598187	0.266942	0.292573	7121.23	7522.19	9239.37	9496.25	10205.4	9679.07	Detected	Detected	Detected	Detected	Detected	Detected		chr1	55177468	55177527	-	mm|1qC1.2				chr1:055177527-055177468				TAAAGAGTCAGCCTCTATAAGTGGCTCAAAGTATCTCCTGCCATTAACCAGTTCACCGAG
A_51_P126337	Fgf12	fibroblast growth factor 12	GO:0003254(regulation of membrane depolarization);GO:0007254(JNK cascade);GO:0007268(synaptic transmission);GO:0008344(adult locomotory behavior);GO:0008543(fibroblast growth factor receptor signaling pathway);GO:0010765(positive regulation of sodium ion transport);GO:0050905(neuromuscular process);GO:2000649(regulation of sodium ion transmembrane transporter activity);GO:2001258(negative regulat…	GO:0005634(nucleus)	GO:0005102(receptor binding);GO:0005104(fibroblast growth factor receptor binding);GO:0005515(protein binding);GO:0008083(growth factor activity);GO:0008201(heparin binding);GO:0017080(sodium channel regulator activity);GO:0044325(ion channel binding)	0.0162573	-0.0446186	-1.01022	0.475731	0.716415	1.02606	3395.35	3441.91	2091.55	6165.77	6242.41	7208.64	Detected	Detected	Detected	Detected	Detected	Detected	Mus musculus fibroblast growth factor 12 (Fgf12), transcript variant 1, mRNA [NM_183064]	chr16	28160281	28160340	-	mm|16qB2	ENSMUST00000100024	14167	NM_183064	chr16:28160340-28160281	NM_183064	TC1581938	Mm.7996	TTTACTCAACCATAGTGCACTGAGGGTCCACAGGAAGTGCCATTTCTGGAAACCACAATT
A_55_P2165120	Cblb	Casitas B-lineage lymphoma b	GO:0002669(positive regulation of T cell anergy);GO:0006955(immune response);GO:0007165(signal transduction);GO:0007166(cell surface receptor signaling pathway);GO:0023051(regulation of signaling);GO:0035556(intracellular signal transduction);GO:0042110(T cell activation);GO:0045732(positive regulation of protein catabolic process);GO:0046642(negative regulation of alpha-beta T cell proliferation…	GO:0005622(intracellular);GO:0005634(nucleus);GO:0005737(cytoplasm);GO:0045121(membrane raft)	GO:0001784(phosphotyrosine binding);GO:0004842(ubiquitin-protein ligase activity);GO:0004871(signal transducer activity);GO:0005509(calcium ion binding);GO:0005515(protein binding);GO:0008270(zinc ion binding);GO:0016874(ligase activity);GO:0019901(protein kinase binding);GO:0046872(metal ion binding)	0.297671	-0.140783	0.0510035	-0.0510035	0.531888	-0.105068	45.6056	35.5853	48.2335	47.2981	60.7049	36.3723	Detected	Detected	Detected	Detected	Detected	Detected	Mus musculus Casitas B-lineage lymphoma b (Cblb), mRNA [NM_001033238]	chr16	52205507	52205566	+	mm|16qB5	ENSMUST00000114471	208650	NM_001033238	chr16:52205507-52205566	NM_001033238	TC1603117	Mm.328206	GCTTCTCTTGTTAGTTTAAGTTCTGTGACCTTTAGGTTCCCGAACTCTCCCTCTCATCCA
A_55_P2006255	Txnip	thioredoxin interacting protein	GO:0000122(negative regulation of transcription from RNA polymerase II promoter);GO:0006351(transcription, DNA-templated);GO:0006355(regulation of transcription, DNA-templated);GO:0006606(protein import into nucleus);GO:0006979(response to oxidative stress);GO:0007049(cell cycle);GO:0030216(keratinocyte differentiation);GO:0042127(regulation of cell proliferation);GO:0043065(positive regulation o…	GO:0005622(intracellular);GO:0005623(cell);GO:0005634(nucleus);GO:0005737(cytoplasm);GO:0005758(mitochondrial intermembrane space)	GO:0004857(enzyme inhibitor activity);GO:0005515(protein binding);GO:0031625(ubiquitin protein ligase binding)	0.00230598	-0.00230598	-0.584933	2.81118	0.180679	0.794006	99.3601	104.728	82.989	919.509	127.235	181.353	Detected	Detected	Detected	Detected	Detected	Detected	Mus musculus thioredoxin interacting protein (Txnip), transcript variant 1, mRNA [NM_001009935]	chr3	96364206	96364265	+	mm|3qF2.1	ENSMUST00000128221	56338	NM_001009935	chr3:96364206-96364265	NM_001009935	TC1609887	Mm.410189	TGGACGACTCTCAAGACAGCCCTATCTTTATGTACGCCCCTGAGTTCCAGTTCATGCCCC
A_55_P2087607	Cp	ceruloplasmin	GO:0006810(transport);GO:0006811(ion transport);GO:0006825(copper ion transport);GO:0006879(cellular iron ion homeostasis);GO:0046688(response to copper ion);GO:0055114(oxidation-reduction process)	GO:0005576(extracellular region);GO:0005615(extracellular space);GO:0005765(lysosomal membrane);GO:0046658(anchored component of plasma membrane)	GO:0004322(ferroxidase activity);GO:0005507(copper ion binding);GO:0016491(oxidoreductase activity);GO:0046872(metal ion binding);GO:0051087(chaperone binding)							4.32235	3.30349	3.63934	3.42273	3.18168	3.83507	Not Detected	Not Detected	Not Detected	Not Detected	Not Detected	Not Detected	Mus musculus ceruloplasmin (Cp), transcript variant 3, mRNA [NM_001276248]	chr3	19907511	19907570	+	mm|3qA2	ENSMUST00000108329	12870	NM_001276248	chr3:19907511-19907570	NM_001276248	TC1606890	Mm.13787	GCTTGCAGTGTCTATATGTACTAGAGATAAGAGACAATGAAAGAATCTCCTTTAGTGATA
A_30_P01026850												4.31356	3.29545	8.34219	3.41528	3.17455	3.82741	Not Detected	Not Detected	Not Detected	Not Detected	Not Detected	Not Detected	lincRNA:chr3:86827945-86886695 reverse strand	chr3	86858681	86858740	-	mm|3qF1				chr3:86858740-86858681				TTCTTTGTTTACACAGTGTGGTAAGCTTTCTGGGATGCGACCTGCTATTGCTCCATGGAT
A_30_P01020040						0.379944	0.228605	-0.248045	-0.535549	0.0848813	-0.0848813	26.6915	25.4129	21.6727	18.6883	24.6178	20.3908	Detected	Detected	Detected	Detected	Detected	Detected	lincRNA:chr8:119732348-119749198 reverse strand	chr8	119732412	119732471	-	mm|8qE1				chr8:119732471-119732412				TTAAAATCCAGCCAAATGGACGAGAACACTCTCTGCCTAGTGCAAAGCACCACAATGAAG
A_52_P142208	Akirin1	akirin 1	GO:0008150(biological_process)	GO:0005634(nucleus);GO:0031965(nuclear membrane);GO:0043231(intracellular membrane-bounded organelle)	GO:0003674(molecular_function)	0.0412693	-0.164957	0.141275	-0.291636	-0.0412693	-0.118088	4480.89	4106.99	6026.35	4698.26	4788.69	4230.4	Detected	Detected	Detected	Detected	Detected	Detected	Mus musculus akirin 1 (Akirin1), mRNA [NM_023423]	chr4	123413978	123414037	-	mm|4qD2.2	ENSMUST00000102636	68050	NM_023423	chr4:123414037-123413978	NM_023423	TC1775002	Mm.486258	TTGCAACTGGTTTGATATCACATTTCAGCTCCAACTTTGCATCCTGAGAACACTTAAATG
A_51_P124254	Col4a1	collagen, type IV, alpha 1	GO:0001525(angiogenesis);GO:0007528(neuromuscular junction development);GO:0071230(cellular response to amino acid stimulus)	GO:0005576(extracellular region);GO:0005578(proteinaceous extracellular matrix);GO:0005581(collagen);GO:0005587(collagen type IV);GO:0005604(basement membrane)	GO:0005201(extracellular matrix structural constituent);GO:0048407(platelet-derived growth factor binding)	0.35055	0.493353	0.245811	-0.798848	-0.170456	-0.287846	860.552	1004.63	1004.23	512.343	678.637	582.894	Detected	Detected	Detected	Detected	Detected	Detected	Mus musculus collagen, type IV, alpha 1 (Col4a1), mRNA [NM_009931]	chr8	11199009	11199068	-	mm|8qA1.1	ENSMUST00000033898	12826	NM_009931	chr8:11199068-11199009	NM_009931	TC1664521	Mm.738	TTTTCGTCTCTGGAGAAACTGTACTATCCTTTCACAGGGTTACCAACATCAGGCCACTGA
A_55_P1975445						-0.906481	-0.91861	-0.0910602	0.141052	0.294787	0.269761	7182.08	7530.75	15859.9	19605.4	18688.2	17112.9	Detected	Detected	Detected	Detected	Detected	Detected		chr13	77692870	77692929	-	mm|13qC1				chr13:077692929-077692870				ATGCCCAAGTTACCAACAATCCTGATAACGATGGGAGCATAAATGCGGTCTTGCTGGTTT
A_30_P01033257												4.25975	6.08846	7.65109	6.61294	4.09986	7.16825	Not Detected	Not Detected	Not Detected	Not Detected	Not Detected	Not Detected	lincRNA:chr13:71021825-71023381 forward strand	chr13	71023218	71023277	+	mm|13qC1				chr13:71023218-71023277				GAAAACCGTGAGGTTAGGGATACAAACTACACAGTAGCATACACAATGCTGATTACTGCA
A_55_P1971448	Snrpd1	small nuclear ribonucleoprotein D1	GO:0006397(mRNA processing);GO:0008380(RNA splicing)	GO:0005634(nucleus);GO:0005681(spliceosomal complex);GO:0005689(U12-type spliceosomal complex);GO:0005737(cytoplasm);GO:0030529(ribonucleoprotein complex);GO:0071013(catalytic step 2 spliceosome)		-0.0656471	0.0175343	-0.47712	0.115102	0.410936	-0.0175343	20859.1	23365.5	19679.6	31224.4	32844.4	22738.8	Detected	Detected	Detected	Detected	Detected	Detected	Mus musculus small nuclear ribonucleoprotein D1 (Snrpd1), mRNA [NM_009226]	chr18	10627858	10627917	+	mm|18qA1	ENSMUST00000002551	20641	NM_009226	chr18:10627858-10627917	NM_009226	TC1708443	Mm.603	CTAGGCGATAATGTCTCTCAAGATTACTGTTTCAAATTGATAAGGAATTTGGGGATATCT
A_51_P130095	Fcgr2b	Fc receptor, IgG, low affinity IIb	GO:0001811(negative regulation of type I hypersensitivity);GO:0002638(negative regulation of immunoglobulin production);GO:0002862(negative regulation of inflammatory response to antigenic stimulus);GO:0002865(negative regulation of acute inflammatory response to antigenic stimulus);GO:0002924(negative regulation of humoral immune response mediated by circulating immunoglobulin);GO:0006911(phagoc…	GO:0005576(extracellular region);GO:0005737(cytoplasm);GO:0005856(cytoskeleton);GO:0005886(plasma membrane);GO:0005887(integral component of plasma membrane);GO:0009897(external side of plasma membrane);GO:0016020(membrane);GO:0016021(integral component of membrane)	GO:0005057(receptor signaling protein activity);GO:0005515(protein binding);GO:0019864(IgG binding)							4.28111	3.22253	3.52347	3.50194	3.1356	3.77802	Not Detected	Not Detected	Not Detected	Not Detected	Not Detected	Not Detected	Mus musculus Fc receptor, IgG, low affinity IIb (Fcgr2b), transcript variant 1, mRNA [NM_001077189]	chr1	172890988	172891047	-	mm|1qH3	ENSMUST00000159969	14130	NM_001077189	chr1:172891047-172890988	NM_001077189	TC1590513	Mm.425062	ACTTCTGTGAGTCCTGAAACCAACAGACACTACGAGATTGGTTCCCAATGGTTGACTGTA
A_55_P2022622										0.946417		19.6664	9.05145	16.7371	12.2275	24.2339	9.27095	Not Detected	Not Detected	Not Detected	Not Detected	Detected	Not Detected		chr12	19561847	19561906	+	mm|12qA1.2				chr12:019561847-019561906				GAGTCCATGCCCTAGAAGTGAACAGATGAGATCTTCAGGAAGATGGACACAAACAATGAA
A_55_P2123012	AA667203	expressed sequence AA667203				0.326278	0.3125	-1.58886		-0.0445187	0.387192	95.3574	99.8725	31.7267	12.2432	83.4511	104.877	Detected	Detected	Detected	Not Detected	Detected	Detected	PREDICTED: Mus musculus expressed sequence AA667203 (AA667203), misc_RNA [XR_141351]	chr18	65055717	65055776	+	mm|18qE1		100503467	XR_141351	chr18:65055717-65055776	XR_141351		Mm.482595	TTTTCTTTTGGTTGAAAGAAGCTGTGATGTGCTGTCCATCTGGACTTGGGACATGCAAGG
A_52_P501049						-0.0140944	-0.180675	-0.0215311	0.603828	0.435683	0.0140944	447.987	422.045	559.258	907.959	692.406	481.659	Detected	Detected	Detected	Detected	Detected	Detected	cDNA sequence BC002059 [Source:MGI Symbol;Acc:MGI:2384864] [ENSMUST00000071374]	chr17	17110157	17110216	+	mm|17qA3.1	ENSMUST00000071374		XR_105875	chr17:17110157-17110216	XR_105875	TC1589956	Mm.441077	CTATGAATGTAACCAATGTGGCAAAGCCTATGCACGACACAGTGGCCTTCAAACTCATAA
A_55_P2183672	Pebp1	phosphatidylethanolamine binding protein 1	GO:0000165(MAPK cascade);GO:0001505(regulation of neurotransmitter levels);GO:0001933(negative regulation of protein phosphorylation);GO:0002026(regulation of the force of heart contraction);GO:0010466(negative regulation of peptidase activity);GO:0043409(negative regulation of MAPK cascade);GO:0043950(positive regulation of cAMP-mediated signaling);GO:0045840(positive regulation of mitosis);GO:0…	GO:0005615(extracellular space);GO:0005737(cytoplasm);GO:0005739(mitochondrion);GO:0005741(mitochondrial outer membrane);GO:0005791(rough endoplasmic reticulum);GO:0005794(Golgi apparatus);GO:0008021(synaptic vesicle);GO:0009986(cell surface);GO:0043005(neuron projection);GO:0043025(neuronal cell body);GO:0043679(axon terminus);GO:0045177(apical part of cell)	GO:0000166(nucleotide binding);GO:0004867(serine-type endopeptidase inhibitor activity);GO:0005102(receptor binding);GO:0005524(ATP binding);GO:0008289(lipid binding);GO:0019899(enzyme binding);GO:0019900(kinase binding);GO:0019901(protein kinase binding);GO:0030414(peptidase inhibitor activity);GO:0051019(mitogen-activated protein kinase binding)	0.0678005	0.0290155	-0.178621	-0.225097	-0.0290155	0.123736	132416	136303	140070	142744	140118	145133	Detected	Detected	Detected	Detected	Detected	Detected	Mus musculus phosphatidylethanolamine binding protein 1 (Pebp1), mRNA [NM_018858]	chr5	117733163	117733222	-	mm|5qF	ENSMUST00000036951	23980	NM_018858	chr5:117733222-117733163	NM_018858	TC1770032	Mm.195898	GTTGTGTAAAGCATGCTGTTCCCCCCGCCCCCTTGCTACCCTCTCATTGGGAGTTCTTAG
A_66_P129769	Sik2	salt inducible kinase 2	GO:0006468(protein phosphorylation);GO:0007243(intracellular signal transduction);GO:0008286(insulin receptor signaling pathway);GO:0016310(phosphorylation);GO:0046626(regulation of insulin receptor signaling pathway);GO:0046777(protein autophosphorylation)	GO:0005634(nucleus);GO:0005737(cytoplasm);GO:0005794(Golgi apparatus)	GO:0000166(nucleotide binding);GO:0000287(magnesium ion binding);GO:0004672(protein kinase activity);GO:0004674(protein serine/threonine kinase activity);GO:0005524(ATP binding);GO:0016301(kinase activity);GO:0016740(transferase activity);GO:0016772(transferase activity, transferring phosphorus-containing groups);GO:0046872(metal ion binding)				0.857185	0.0215287		16.3455	12.4948	12.3421	35.5932	17.0892	12.8623	Not Detected	Not Detected	Not Detected	Detected	Detected	Not Detected	Mus musculus salt inducible kinase 2 (Sik2), mRNA [NM_178710]	chr9	50743671	50803760	-	mm|9qA5.3	ENSMUST00000068484	235344	NM_178710	chr9:50803760-50743671	NM_178710	TC1594964	Mm.104932	GTATGTTGTACCTTGTGACAGAATATGCCAAAAATGGAGAAATTTTTGATTATCTTGCTA
A_55_P2100830	Sprtn	SprT-like N-terminal domain	GO:0006281(DNA repair);GO:0006974(cellular response to DNA damage stimulus);GO:0009411(response to UV);GO:0019985(translesion synthesis);GO:0031398(positive regulation of protein ubiquitination)	GO:0005634(nucleus);GO:0005694(chromosome);GO:0016607(nuclear speck)	GO:0043130(ubiquitin binding);GO:0046872(metal ion binding);GO:0070530(K63-linked polyubiquitin binding)	-0.330658	-0.0240462	0.165797	0.0187118	-0.0187118	-0.220858	88.1537	115.287	156.053	148.32	123.835	100.296	Detected	Detected	Detected	Detected	Detected	Detected	Mus musculus SprT-like N-terminal domain (Sprtn), mRNA [NM_001111141]	chr8	127427654	127427713	+	mm|8qE2	ENSMUST00000034467	244666	NM_001111141	chr8:127427654-127427713	NM_001111141		Mm.482915	AGGACATGGCTCCCTTTGTCCCGTGACCGCGTATGGCTTTATGTACTTTTGGGTCGTTTT
A_30_P01030309												4.57561	3.17622	3.51281	3.3034	3.85771	3.70692	Not Detected	Not Detected	Not Detected	Not Detected	Not Detected	Not Detected	lincRNA:chr2:79521628-79521871 forward strand	chr2	79521692	79521751	+	mm|2qC3				chr2:79521692-79521751				ATGATTATATTGTCTTAAGATATATAGAATACTTGAAACACTACAATTTCTTACAGGGAA
A_30_P01018792										0.612761		8.21548	14.246	13.3147	14.8031	19.977	9.58286	Not Detected	Not Detected	Not Detected	Not Detected	Detected	Not Detected	lincRNA:chr3:40966969-40976585 reverse strand	chr3	40967640	40967699	-	mm|3qB				chr3:40967699-40967640				GGATGAGAACATAGAACCCCAATTGCCTGAATGACGACACAGAGGCCCCAACTGTCTGGA
A_52_P588771	Ntn5	netrin 5	GO:0008150(biological_process)	GO:0005575(cellular_component);GO:0005576(extracellular region)	GO:0003674(molecular_function)							14.5693	3.16596	3.50225	3.29375	10.343	3.69569	Not Detected	Not Detected	Not Detected	Not Detected	Not Detected	Not Detected	Mus musculus netrin 5 (Ntn5), mRNA [NM_001033356]	chr7	52947753	52949386	+	mm|7qB4	ENSMUST00000107742	243967	NM_001033356	chr7:52947753-52949386	NM_001033356	TC1591235	Mm.291240	TGCACATGAGCCTTCAGAGATACTGTCAGCAGGATTATGTTCTGCACGCCCAGGTTTCAG
A_30_P01030301												11.0764	13.9417	6.32841	8.74979	8.9363	11.3889	Not Detected	Not Detected	Not Detected	Not Detected	Not Detected	Not Detected	lincRNA:chr7:119735208-119822808 forward strand	chr7	119822556	119822615	+	mm|7qF1				chr7:119822556-119822615				TTCCAGCCTGGGAGCGTCGTTGCCTGTGCAAACCAGGAGGGGGTAAACTGAGGCACAGCA
A_55_P2008996	Gm10034	predicted gene 10034				-0.197666	0.103655	-0.138029	-0.0755646	0.380921	-0.861811	66.834	87.085	87.4047	96.0595	112.945	44.4691	Detected	Detected	Detected	Detected	Detected	Detected	Mus musculus 9 days embryo whole body cDNA, RIKEN full-length enriched library, clone:D030041C22 product:hypothetical protein, full insert sequence. [AK164250]	chr14	57397458	57397517	+	mm|14qC3		100125977	AK164250	chr14:57397458-57397517		TC1587957	Mm.472912	TGAAGTGTTAGTACCAGTACACTCCATCCTGGCCTAACTATATAACCCTTGACCTGCGTT
A_52_P6451	Sec24a	Sec24 related gene family, member A (S. cerevisiae)	GO:0006810(transport);GO:0006886(intracellular protein transport);GO:0006888(ER to Golgi vesicle-mediated transport);GO:0015031(protein transport);GO:0016192(vesicle-mediated transport)	GO:0005737(cytoplasm);GO:0005783(endoplasmic reticulum);GO:0005794(Golgi apparatus);GO:0016020(membrane);GO:0030127(COPII vesicle coat)	GO:0003674(molecular_function);GO:0008270(zinc ion binding)	0.727187	0.412199	-0.134106	0.134194	0.0570083	-0.0570083	521.531	443.301	360.238	456.624	370.882	319.303	Detected	Detected	Detected	Detected	Detected	Detected	Mus musculus Sec24 related gene family, member A (S. cerevisiae) (Sec24a), mRNA [NM_175255]	chr11	51506202	51506261	-	mm|11qB1.3	ENSMUST00000109097	77371	NM_175255	chr11:51506261-51506202	NM_175255	TC1602419	Mm.33878	TGTTCCTGTAAGTCTGACATACTAATATTCACTTACGCAGTAACACTTATTTTAGCTTGC
A_30_P01024162												4.12825	3.2654	3.48426	3.27778	3.04116	3.67614	Not Detected	Not Detected	Not Detected	Not Detected	Not Detected	Not Detected	lincRNA:chr9:78373792-78374303 reverse strand	chr9	78374130	78374189	-	mm|9qE1				chr9:78374189-78374130				ATCTCAGTACAGAACTGGCTTTTCTGCCAAGAACAGGGACTTCAGAAAGAAGTTGGCTGA
A_55_P2154480	Ctxn2	cortexin 2	GO:0008150(biological_process)	GO:0005575(cellular_component);GO:0016020(membrane);GO:0016021(integral component of membrane);GO:0031224(intrinsic component of membrane)	GO:0003674(molecular_function)	0.622173	-0.434823	-0.377	-0.939279	1.09282	1.24928	177.332	90.1234	111.324	79.3467	278.076	288.769	Detected	Detected	Detected	Detected	Detected	Detected	Mus musculus cortexin 2 (Ctxn2), mRNA [NM_001162934]	chr2	124973510	124973569	+	mm|2qF1	ENSMUST00000099452	381418	NM_001162934	chr2:124973510-124973569	NM_001162934		Mm.295608	CTGTGCTGTTGGAGAGAAAATCATTCCATTCATGACATTCAATAAACATCTATGATTGGT
A_55_P2140328						-0.019259	0.019259	-0.0772796	0.248031	0.370365	-0.149541	9665.79	10497.2	11650.8	15363.4	14329.3	9311.22	Detected	Detected	Detected	Detected	Detected	Detected		chr7	26666888	26666947	-	mm|7qA3				chr7:026666947-026666888				GGCAGCTTCCTAGCACACTTCTATTAAATGCCTTTTGTGTCTCGTAAAGAAGAAGAAGAA
A_55_P2110532	4930578E11Rik	RIKEN cDNA 4930578E11 gene	GO:0008150(biological_process)	GO:0005575(cellular_component)	GO:0003674(molecular_function)							4.11214	3.13869	3.4737	3.26875	3.03216	3.66413	Not Detected	Not Detected	Not Detected	Not Detected	Not Detected	Not Detected	Mus musculus RIKEN cDNA 4930578E11 gene (4930578E11Rik), long non-coding RNA [NR_045391]	chr18	29556428	29556487	-	mm|18qB1		78058	NR_045391	chr18:29556487-29556428	NR_045391		Mm.416952	CTAATGTTCACCAAGTGGATAAACAGAAGACTTTGAGGATAAAGATTTGCTTCTAGAAAG
A_30_P01026277						0.509823	-0.157976	1.08783	-1.52644	-0.929337	1.2896	813.619	541.543	1524.06	261.957	339.539	1472.8	Detected	Detected	Detected	Detected	Detected	Detected	lincRNA:chr2:35828611-35838083 forward strand	chr2	35834088	35834147	+	mm|2qB				chr2:35834088-35834147				TTTGTCCCACCCCGTCCCTTAAAAGGTCTGAAATGAATTCAAGGGTGATTCATCTGCTCA
A_52_P306236	Epha7	Eph receptor A7	GO:0006468(protein phosphorylation);GO:0006915(apoptotic process);GO:0007165(signal transduction);GO:0007169(transmembrane receptor protein tyrosine kinase signaling pathway);GO:0007275(multicellular organismal development);GO:0007399(nervous system development);GO:0007420(brain development);GO:0016310(phosphorylation);GO:0018108(peptidyl-tyrosine phosphorylation);GO:0022407(regulation of cell-ce…	GO:0005886(plasma membrane);GO:0005887(integral component of plasma membrane);GO:0016020(membrane);GO:0016021(integral component of membrane);GO:0030425(dendrite);GO:0031594(neuromuscular junction);GO:0043025(neuronal cell body);GO:0045211(postsynaptic membrane)	GO:0000166(nucleotide binding);GO:0004672(protein kinase activity);GO:0004713(protein tyrosine kinase activity);GO:0004714(transmembrane receptor protein tyrosine kinase activity);GO:0005003(ephrin receptor activity);GO:0005004(GPI-linked ephrin receptor activity);GO:0005515(protein binding);GO:0005524(ATP binding);GO:0008046(axon guidance receptor activity);GO:0016301(kinase activity);GO:0016740…	0.728283	-0.287981	-0.0187092	-0.416533	0.750742		45.9451	24.0189	34.3524	27.4411	52.8079	12.1616	Detected	Detected	Detected	Detected	Detected	Not Detected	Mus musculus Eph receptor A7 (Epha7), transcript variant 2, mRNA [NM_001122889]	chr4	28873570	28873629	+	mm|4qA4	ENSMUST00000080934	13841	NM_001122889	chr4:28873570-28873629	NM_001122889	TC1628619	Mm.257266	CAGTTAGGCTGCAGTGTAAATATATAAAGACATTGTTCTGAGAGCAGTACGATTTCATGG
A_30_P01029410												4.09879	3.1316	3.46582	4.85725	3.02564	3.65466	Not Detected	Not Detected	Not Detected	Not Detected	Not Detected	Not Detected	lincRNA:chr1:42689799-42749799 reverse strand	chr1	42705485	42705544	-	mm|1qB				chr1:42705544-42705485				ACACGAGAAAGAATCCGTGGTGCCAAGGGGAATGATTTTCTTTCAGAAGGCGTTTCAGAA
A_55_P2383283	2310001H17Rik	RIKEN cDNA 2310001H17 gene	GO:0008150(biological_process)	GO:0005575(cellular_component)	GO:0003674(molecular_function)							4.09508	5.34219	3.46383	3.26106	3.02407	3.65207	Not Detected	Not Detected	Not Detected	Not Detected	Not Detected	Not Detected	Mus musculus adult male bone cDNA, RIKEN full-length enriched library, clone:9830143P17 product:unclassifiable, full insert sequence. [AK036632]	chr6	129163466	129163525	-	mm|6qF3		76432	AK036632	chr6:129163525-129163466		TC1599568	Mm.261738	GGTGCTCGATTTCTAGTTATCATAAGGAAAGCAATAGCAGTTTTAAAGTCTTTTTCCTTC
A_55_P2188624	4933409D19Rik	RIKEN cDNA 4933409D19 gene										4.09154	3.12846	3.46216	3.70335	3.02282	3.64972	Not Detected	Not Detected	Not Detected	Not Detected	Not Detected	Not Detected	PREDICTED: Mus musculus RIKEN cDNA 4933409D19 gene (4933409D19Rik), misc_RNA [XR_106096]	chr1	138499610	138499668	-	mm|1qE4		71084	XR_106096	chr1:138499668-138499610	XR_106096	TC1627413	Mm.373897	TCAGGCATTCTGTCCAGAAGTGGAAAAGCAACTGCTACTATTAAATATCTTTGAAATCCG
A_55_P2087518	Exoc8	exocyst complex component 8	GO:0006810(transport);GO:0006887(exocytosis);GO:0015031(protein transport);GO:0034613(cellular protein localization)	GO:0000145(exocyst);GO:0005634(nucleus);GO:0005737(cytoplasm);GO:0042995(cell projection)	GO:0017160(Ral GTPase binding);GO:0035091(phosphatidylinositol binding)	0.0765018	-0.145685	-0.0299215	0.201823	-0.217372	-0.313267	302.51	274.217	352.605	435.766	279.238	243.443	Detected	Detected	Detected	Detected	Detected	Detected	Mus musculus exocyst complex component 8 (Exoc8), mRNA [NM_198103]	chr8	127419456	127419515	-	mm|8qE2	ENSMUST00000098312	102058	NM_198103	chr8:127419515-127419456	NM_198103	TC1580286	Mm.347360	TTCTCTATGAAACTGTCCTCCCGGTGGTGGAGAGGAGGTTTGAGGAAGGTGTGGGGAAGC
A_55_P1970954	Pknox2	Pbx/knotted 1 homeobox 2	GO:0006355(regulation of transcription, DNA-templated);GO:0006357(regulation of transcription from RNA polymerase II promoter)	GO:0005634(nucleus);GO:0005737(cytoplasm);GO:0015629(actin cytoskeleton);GO:0015630(microtubule cytoskeleton)	GO:0003677(DNA binding);GO:0003700(sequence-specific DNA binding transcription factor activity);GO:0003785(actin monomer binding);GO:0043565(sequence-specific DNA binding);GO:0051015(actin filament binding)	-0.632705	0.12004	0.135098	-0.600972	-0.0839715	0.0839715	729.898	1300.47	1559.48	985.376	1208.22	1264.71	Detected	Detected	Detected	Detected	Detected	Detected	Mus musculus Pbx/knotted 1 homeobox 2 (Pknox2), transcript variant 2, mRNA [NM_001029838]	chr9	36698570	36698629	-	mm|9qA4	ENSMUST00000039674	208076	NM_001029838	chr9:36698629-36698570	NM_001029838	TC1577490	Mm.260335	TATCCACCAAACCAGTACTGAATGTGGCCACGAGTTTTCAGTAAACCTTATCACCTACCG
A_52_P329398	Atp12a	ATPase, H+/K+ transporting, nongastric, alpha polypeptide	GO:0006754(ATP biosynthetic process);GO:0006810(transport);GO:0006811(ion transport);GO:0006812(cation transport);GO:0006813(potassium ion transport);GO:0006885(regulation of pH);GO:0010038(response to metal ion);GO:0014070(response to organic cyclic compound);GO:0015672(monovalent inorganic cation transport);GO:0015992(proton transport);GO:0030001(metal ion transport);GO:0055075(potassium ion ho…	GO:0016020(membrane);GO:0016021(integral component of membrane);GO:0016323(basolateral plasma membrane);GO:0016324(apical plasma membrane)	GO:0000166(nucleotide binding);GO:0005515(protein binding);GO:0005524(ATP binding);GO:0008900(hydrogen:potassium-exchanging ATPase activity);GO:0015077(monovalent inorganic cation transmembrane transporter activity);GO:0016787(hydrolase activity);GO:0016820(hydrolase activity, acting on acid anhydrides, catalyzing transmembrane movement of substances);GO:0019829(cation-transporting ATPase activit…	1.33557			0.507026			22.5919	9.63999	11.0295	16.8005	12.7629	4.58979	Detected	Not Detected	Not Detected	Detected	Not Detected	Not Detected	Mus musculus ATPase, H+/K+ transporting, nongastric, alpha polypeptide (Atp12a), mRNA [NM_138652]	chr14	57005794	57006021	+	mm|14qC3	ENSMUST00000007340	192113	NM_138652	chr14:57005794-57006021	NM_138652	TC1586560	Mm.273271	CCATCTTCCAGCAGGGGCTCTTCAGAAACAAAGTCATCTGGGTGGGGATCATCTCGCAGA
A_55_P2328787	6030451C04Rik	RIKEN cDNA 6030451C04 gene				2.18997	1.66352					73.6525	54.0692	3.45872	6.31062	11.3422	3.64383	Detected	Detected	Not Detected	Not Detected	Not Detected	Not Detected	Mus musculus 7 days neonate cerebellum cDNA, RIKEN full-length enriched library, clone:A730040I02 product:unclassifiable, full insert sequence. [AK080477]	chr4	104873467	104873526	+	mm|4qC6		77115	AK080477	chr4:104873467-104873526		TC1615290	Mm.447147	GCCAAGAAAACAAGGTTCCCCAACATTGCTCCTCATTAAAGGTTAGTTGAGTTTTCAACC
A_66_P120567	Anxa1	annexin A1	GO:0001780(neutrophil homeostasis);GO:0002674(negative regulation of acute inflammatory response);GO:0007165(signal transduction);GO:0007166(cell surface receptor signaling pathway);GO:0018149(peptide cross-linking);GO:0030073(insulin secretion);GO:0030216(keratinocyte differentiation);GO:0031340(positive regulation of vesicle fusion);GO:0031394(positive regulation of prostaglandin biosynthetic p…	GO:0001533(cornified envelope);GO:0005615(extracellular space);GO:0005634(nucleus);GO:0005737(cytoplasm);GO:0005886(plasma membrane);GO:0005929(cilium);GO:0016020(membrane);GO:0031966(mitochondrial membrane);GO:0042383(sarcolemma);GO:0042995(cell projection);GO:0043234(protein complex);GO:0070062(extracellular vesicular exosome)	GO:0003697(single-stranded DNA binding);GO:0003727(single-stranded RNA binding);GO:0004859(phospholipase inhibitor activity);GO:0005198(structural molecule activity);GO:0005509(calcium ion binding);GO:0005515(protein binding);GO:0005543(phospholipid binding);GO:0005544(calcium-dependent phospholipid binding);GO:0019834(phospholipase A2 inhibitor activity);GO:0030674(protein binding, bridging);GO:…							4.08031	5.51028	5.05277	3.7703	4.8081	3.64292	Not Detected	Not Detected	Not Detected	Not Detected	Not Detected	Not Detected	Mus musculus annexin A1 (Anxa1), mRNA [NM_010730]	chr19	20449722	20449781	-	mm|19qB	ENSMUST00000163902	16952	NM_010730	chr19:20449781-20449722	NM_010730	TC1573220	Mm.248360	TGACATGAATGAAATCAAAGTATTTTACCAGAAGAAGTATGGAATCTCTCTTTGCCAAGC
A_55_P2038640	Gcn1l1	GCN1 general control of amino-acid synthesis 1-like 1 (yeast)	GO:0008150(biological_process)	GO:0005737(cytoplasm)	GO:0005515(protein binding)	0.175092	0.0711961	-0.0711961	0.090467	-0.139311	-0.265823	1503.21	1479.05	1590.25	1872.11	1367.96	1167.56	Detected	Detected	Detected	Detected	Detected	Detected	Mus musculus GCN1 general control of amino-acid synthesis 1-like 1 (yeast) (Gcn1l1), mRNA [NM_172719]	chr5	116072278	116072337	+	mm|5qF	ENSMUST00000064454	231659	NM_172719	chr5:116072278-116072337	NM_172719	TC1608240	Mm.153014	TTTAGTACATCAAGCGACCAGAGCCAAAGCCTTAAATCCAACCCACACACAACTGAAGAT
A_55_P2091831	Krtap1-4	keratin associated protein 1-4	GO:0008150(biological_process)	GO:0005575(cellular_component);GO:0005882(intermediate filament)	GO:0003674(molecular_function)		0.0794373	-0.621187	0.236431	-0.0794373	0.301173	19.4031	28.6879	20.9477	39.949	27.5	33.3577	Not Detected	Detected	Detected	Detected	Detected	Detected	Mus musculus keratin associated protein 1-4 (Krtap1-4), mRNA [NM_001039502]	chr11	99444863	99444922	-	mm|11qD	ENSMUST00000100479	629873	NM_001039502	chr11:99444922-99444863	NM_001039502	TC1589069	Mm.423246	TTTCTGTGGCTTTCCCACTTGCTCCACTGGCGGCACATGTGGTTCTAACTGCTGTCAGCC
A_51_P100298	Stx3	syntaxin 3	GO:0006810(transport);GO:0006836(neurotransmitter transport);GO:0006886(intracellular protein transport);GO:0006887(exocytosis);GO:0016192(vesicle-mediated transport);GO:0031175(neuron projection development);GO:0061025(membrane fusion)	GO:0005623(cell);GO:0005886(plasma membrane);GO:0005911(cell-cell junction);GO:0016020(membrane);GO:0016021(integral component of membrane);GO:0016324(apical plasma membrane);GO:0030141(secretory granule);GO:0030426(growth cone);GO:0031201(SNARE complex);GO:0042581(specific granule);GO:0042582(azurophil granule);GO:0043005(neuron projection)	GO:0005484(SNAP receptor activity);GO:0005515(protein binding);GO:0050544(arachidonic acid binding)	0.324308	0.31222	-0.1904	-1.18694	-1.05785	-0.10921	1027.73	1077.66	902.657	476.141	446.179	802.355	Detected	Detected	Detected	Detected	Detected	Detected	Mus musculus syntaxin 3 (Stx3), transcript variant A, mRNA [NM_152220]	chr19	11857591	11859903	-	mm|19qA	ENSMUST00000069285	20908	NM_152220	chr19:11859903-11857591	NM_152220	TC1592377	Mm.272264	ATCGCCATGCTGGTGGAAAATCAGGGGGAGATGTTAGATAACATAGAGTTGAATGTCATG
A_55_P2255399	F630048H11Rik	RIKEN cDNA F630048H11 gene				0.0106361	0.643778	-0.0312011	-0.0106361	-0.257162	0.0790937	72.9151	119.578	88.8808	94.8858	68.5332	80.6146	Detected	Detected	Detected	Detected	Detected	Detected	Mus musculus NOD-derived CD11c +ve dendritic cells cDNA, RIKEN full-length enriched library, clone:F630048H11 product:hypothetical protein, full insert sequence. [AK170335]	chr12	21405480	21405539	-	mm|12qA1.3		100038492	AK170335	chr12:21405539-21405480		TC1597557		ACTTTCTGTGGGGAGGAAAAGGTTTCCTTCTGCTTAAAACTCCCAGATCACACTCCATCA
A_55_P2173952	Myh6	myosin, heavy polypeptide 6, cardiac muscle, alpha	GO:0001701(in utero embryonic development);GO:0002026(regulation of the force of heart contraction);GO:0002027(regulation of heart rate);GO:0006200(ATP catabolic process);GO:0006936(muscle contraction);GO:0006941(striated muscle contraction);GO:0007512(adult heart development);GO:0007522(visceral muscle development);GO:0008016(regulation of heart contraction);GO:0008217(regulation of blood pressu…	GO:0001725(stress fiber);GO:0005634(nucleus);GO:0005737(cytoplasm);GO:0005739(mitochondrion);GO:0005859(muscle myosin complex);GO:0005925(focal adhesion);GO:0016459(myosin complex);GO:0030016(myofibril);GO:0030018(Z disc);GO:0032982(myosin filament)	GO:0000146(microfilament motor activity);GO:0000166(nucleotide binding);GO:0003774(motor activity);GO:0003779(actin binding);GO:0005515(protein binding);GO:0005516(calmodulin binding);GO:0005524(ATP binding);GO:0008307(structural constituent of muscle);GO:0016887(ATPase activity);GO:0019901(protein kinase binding);GO:0030898(actin-dependent ATPase activity);GO:0030899(calcium-dependent ATPase act…		0.19858	-0.802946	0.334803	-0.104692		19.6796	36.5305	21.6527	50.1431	31.6826	16.2347	Not Detected	Detected	Detected	Detected	Detected	Not Detected	Mus musculus myosin, heavy polypeptide 6, cardiac muscle, alpha (Myh6), transcript variant 1, mRNA [NM_001164171]	chr14	55560774	55560833	-	mm|14qC3	ENSMUST00000081857	17888	NM_001164171	chr14:55560833-55560774	NM_001164171	TC1577524	Mm.290003	GCACGACGAGGAATAACCTCTCCAGCAGACCCTCGCTGTGGCCAATACACAATAAACATA
A_30_P01021519						0.526894	0.293776	-0.272236	-0.342169	-0.298212	0.264342	76.3116	68.6523	55.0318	55.1777	48.7425	67.0723	Detected	Detected	Detected	Detected	Detected	Detected	lincRNA:chr4:132897264-132910714 forward strand	chr4	132908803	132908862	+	mm|4qD2.3				chr4:132908803-132908862				TCTGTTCCAGAATCTCCTTTCCCCGCCAATAGGTTGGCTTCTTCTCACTGGGGTGGGAGG
A_51_P113906	Gkn2	gastrokine 2	GO:0008150(biological_process)	GO:0005575(cellular_component);GO:0005576(extracellular region);GO:0005794(Golgi apparatus)	GO:0003674(molecular_function)							4.41574	3.40558	3.98023	3.89375	3.42562	4.00869	Not Detected	Not Detected	Not Detected	Not Detected	Not Detected	Not Detected	Mus musculus gastrokine 2 (Gkn2), mRNA [NM_025467]	chr6	87329285	87329344	+	mm|6qD1	ENSMUST00000032128	66284	NM_025467	chr6:87329285-87329344	NM_025467	TC1731872	Mm.46446	AATTCACCTTTAAGATGGTCCATCAACTGGCTTCATCTTTTCAAAGAAATATACCTTTGG
A_55_P2032024	Uggt2	UDP-glucose glycoprotein glucosyltransferase 2	GO:0008150(biological_process)	GO:0005575(cellular_component)	GO:0003674(molecular_function)	-0.00391245	0.0599036	-0.184933	0.0179687	0.00391245	-0.697663	64.867	71.6925	71.7986	86.9757	73.8037	42.2836	Detected	Detected	Detected	Detected	Detected	Detected	Mus musculus UDP-glucose glycoprotein glucosyltransferase 2 (Uggt2), mRNA [NM_001081252]	chr14	119434065	119434124	-	mm|14qE4	ENSMUST00000173470	66435	NM_001081252	chr14:119434124-119434065	NM_001081252	TC1588574	Mm.213406	TGTCTTCATTGGCTGTGCGTGCCTCTCGCTATGATGTCACATTACTCAAAGAGAATCTCA
A_51_P401386												6.90773	6.46458	7.77119	5.41534	3.03935	3.65157	Not Detected	Not Detected	Not Detected	Not Detected	Not Detected	Not Detected	predicted gene 10610 [Source:MGI Symbol;Acc:MGI:3642045] [ENSMUST00000177929]	chr7	90697501	90697560	-	mm|7qD3	ENSMUST00000177929		XR_142242	chr7:90697560-90697501	XR_142242	TC1594845	Mm.381680	AAACATCACATTTAGGATCAAAGCTATTATGGGAGACTATTAAGTCAACATAAATAACTA
A_51_P116088	Rexo2	REX2, RNA exonuclease 2 homolog (S. cerevisiae)	GO:0006139(nucleobase-containing compound metabolic process);GO:0090305(nucleic acid phosphodiester bond hydrolysis)	GO:0005634(nucleus);GO:0005730(nucleolus);GO:0005739(mitochondrion);GO:0005886(plasma membrane)	GO:0003676(nucleic acid binding);GO:0004518(nuclease activity);GO:0004527(exonuclease activity);GO:0008408(3'-5' exonuclease activity);GO:0016787(hydrolase activity);GO:0016788(hydrolase activity, acting on ester bonds)	0.199061	0.0397658	-0.150728	0.312982	-0.0397658	-0.0426316	2545.58	2410.31	2506.54	3638.03	2441.13	2269.96	Detected	Detected	Detected	Detected	Detected	Detected	Mus musculus REX2, RNA exonuclease 2 homolog (S. cerevisiae) (Rexo2), mRNA [NM_024233]	chr9	48276913	48276972	-	mm|9qA5.3	ENSMUST00000034524	104444	NM_024233	chr9:48276972-48276913	NM_024233	TC1674531	Mm.21911	AAGAAGAGGAAAATTATAGAAAATGGAGAAACTGAGAAGCCTGTGAGTTGATGCCGGTTC
A_30_P01028923												4.08918	7.21331	3.64069	8.73152	7.24016	3.65717	Not Detected	Not Detected	Not Detected	Not Detected	Not Detected	Not Detected	lincRNA:chr16:4867322-4874772 forward strand	chr16	4869008	4869067	+	mm|16qA1				chr16:4869008-4869067				TGTGGTGAGACAAGATGAGACATGATGTGAAATGGAGGTGCAGGTACAACCCAGGCGCTC
A_51_P114634	Amz1	archaelysin family metallopeptidase 1	GO:0006508(proteolysis);GO:0008150(biological_process)	GO:0005575(cellular_component)	GO:0003674(molecular_function);GO:0008233(peptidase activity);GO:0008237(metallopeptidase activity);GO:0016787(hydrolase activity);GO:0046872(metal ion binding)	-0.194699	-0.289294	0.412711	-0.0410321	-0.380148	1.57503	185.027	183.231	353.727	271.819	184.123	665.219	Detected	Detected	Detected	Detected	Detected	Detected	Mus musculus archaelysin family metallopeptidase 1 (Amz1), mRNA [NM_173405]	chr5	141229165	141229224	+	mm|5qG2	ENSMUST00000060918	231842	NM_173405	chr5:141229165-141229224	NM_173405	TC1580525	Mm.491298	TCTTTTGTCTTTGATGACATTTTTCCTGTCTCTGGCTATATCAATTCCTGACATAGGATG
A_51_P122238	Uchl5	ubiquitin carboxyl-terminal esterase L5	GO:0006281(DNA repair);GO:0006310(DNA recombination);GO:0006351(transcription, DNA-templated);GO:0006355(regulation of transcription, DNA-templated);GO:0006508(proteolysis);GO:0006511(ubiquitin-dependent protein catabolic process);GO:0006974(cellular response to DNA damage stimulus);GO:0010951(negative regulation of endopeptidase activity);GO:0016579(protein deubiquitination);GO:0021670(lateral v…	GO:0000502(proteasome complex);GO:0005622(intracellular);GO:0005634(nucleus);GO:0005737(cytoplasm);GO:0005829(cytosol);GO:0031011(Ino80 complex)	GO:0004221(ubiquitin thiolesterase activity);GO:0004843(ubiquitin-specific protease activity);GO:0004866(endopeptidase inhibitor activity);GO:0008233(peptidase activity);GO:0008234(cysteine-type peptidase activity);GO:0008242(omega peptidase activity);GO:0016787(hydrolase activity);GO:0070628(proteasome binding)	0.271973	-0.078968	-0.164293	0.078968	-0.264094	0.515359	7202.88	5971.76	6679.78	8321.34	5621.25	8990.03	Detected	Detected	Detected	Detected	Detected	Detected	Mus musculus ubiquitin carboxyl-terminal esterase L5 (Uchl5), transcript variant 1, mRNA [NM_019562]	chr1	145653844	145653903	+	mm|1qF	ENSMUST00000018333	56207	NM_019562	chr1:145653844-145653903	NM_019562	TC1682693	Mm.261004	CAGGAAACTAAGTGAAGAGGATATTTGGACGTGTGTACAGTGTGCTGCACTTAATTTCAT
A_51_P114616	Batf	basic leucine zipper transcription factor, ATF-like	GO:0001816(cytokine production);GO:0002320(lymphoid progenitor cell differentiation);GO:0006351(transcription, DNA-templated);GO:0006355(regulation of transcription, DNA-templated);GO:0006974(cellular response to DNA damage stimulus);GO:0030154(cell differentiation);GO:0030330(DNA damage response, signal transduction by p53 class mediator);GO:0042832(defense response to protozoan);GO:0043011(myel…	GO:0005622(intracellular);GO:0005634(nucleus);GO:0005737(cytoplasm)	GO:0003677(DNA binding);GO:0003700(sequence-specific DNA binding transcription factor activity);GO:0005515(protein binding);GO:0043565(sequence-specific DNA binding)							4.18624	3.21182	3.52284	4.09769	3.72056	3.69168	Not Detected	Not Detected	Not Detected	Not Detected	Not Detected	Not Detected	Mus musculus basic leucine zipper transcription factor, ATF-like (Batf), mRNA [NM_016767]	chr12	87049872	87049929	+	mm|12qD2	ENSMUST00000040536	53314	NM_016767	chr12:87049872-87049929	NM_016767	TC1583999	Mm.6672	TATAGTCAATGTACTGGACTCTCCCAGGGAAGTTCGAGCCAATGTACTGGACCCAAAAAT
A_52_P120122												4.10461	3.25297	3.50015	3.30898	3.06633	3.67248	Not Detected	Not Detected	Not Detected	Not Detected	Not Detected	Not Detected	predicted gene 20661 [Source:MGI Symbol;Acc:MGI:5313108] [ENSMUST00000176382]	chr9	107897146	107897205	+	mm|9qF2	ENSMUST00000176382		AK043882	chr9:107897146-107897205		TC1592452		CCAGAATAGTAGGGTTCAAAGGGATACTTGTCAACAGAGTGGTAAGTCACACTCCCTTGT
A_51_P474658	Esr1	estrogen receptor 1 (alpha)	GO:0001547(antral ovarian follicle growth);GO:0002064(epithelial cell development);GO:0006351(transcription, DNA-templated);GO:0006355(regulation of transcription, DNA-templated);GO:0006357(regulation of transcription from RNA polymerase II promoter);GO:0006366(transcription from RNA polymerase II promoter);GO:0007200(phospholipase C-activating G-protein coupled receptor signaling pathway);GO:000…	GO:0005634(nucleus);GO:0005737(cytoplasm);GO:0005739(mitochondrion);GO:0005794(Golgi apparatus);GO:0005886(plasma membrane);GO:0016020(membrane);GO:0030315(T-tubule);GO:0043005(neuron projection);GO:0043195(terminal bouton);GO:0043204(perikaryon);GO:0043234(protein complex);GO:0048471(perinuclear region of cytoplasm)	GO:0001046(core promoter sequence-specific DNA binding);GO:0003677(DNA binding);GO:0003682(chromatin binding);GO:0003700(sequence-specific DNA binding transcription factor activity);GO:0003707(steroid hormone receptor activity);GO:0004879(ligand-activated sequence-specific DNA binding RNA polymerase II transcription factor activity);GO:0005496(steroid binding);GO:0005515(protein binding);GO:00080…							4.10947	14.5093	3.50568	7.33966	5.79422	3.67715	Not Detected	Not Detected	Not Detected	Not Detected	Not Detected	Not Detected	Mus musculus estrogen receptor 1 (alpha) (Esr1), mRNA [NM_007956]	chr10	5345046	5345105	-	mm|10qA1	ENSMUST00000137012	13982	NM_007956	chr10:5345105-5345046	NM_007956	TC1584052	Mm.9213	TCCCCGAAAGGTTCTGAGAATCCCTGCAACATTTTACCCATGTCATGTATGACTAGCAGA
A_55_P2185676	Ssty1	spermiogenesis specific transcript on the Y 1	GO:0008150(biological_process)	GO:0005575(cellular_component)	GO:0003674(molecular_function)							4.11475	3.18713	3.51165	3.32141	3.07786	3.68216	Not Detected	Not Detected	Not Detected	Not Detected	Not Detected	Not Detected	Mus musculus spermiogenesis specific transcript on the Y 1 (Ssty1), mRNA [NM_009220]	chrY_random	9328879	9328938	-		ENSMUST00000177639	20611	NM_009220	chrY_random:9328938-9328879	NM_009220	TC1587178	Mm.347498	GTTGGCTACATAAGGGTCTTTGACAATCCCAGTATCTTTGCCAATAAAATGTATTTTGTT
A_30_P01024186												12.1426	5.03134	5.91792	10.9664	8.98212	3.88051	Not Detected	Not Detected	Not Detected	Not Detected	Not Detected	Not Detected	lincRNA:chr15:82769917-82770296 reverse strand	chr15	82769963	82770022	-	mm|15qE1				chr15:82770022-82769963				AGACCCTCATATTTGCGTACACTTCTAGATAGTACACCCTCACTGGACATTTCCTTGTCA
A_30_P01017954							1.29915		0.102628			11.2627	31.4674	8.24271	17.1482	14.8833	9.87188	Not Detected	Detected	Not Detected	Detected	Not Detected	Not Detected	lincRNA:chr16:3872469-3877048 forward strand	chr16	3876743	3876802	+	mm|16qA1				chr16:3876743-3876802				ATTGGATGTGTGTGTACATGGTCATGAACATGCTCATTGCATGAATGCACACGCCTTTGG
A_66_P115757	Mthfd2l	methylenetetrahydrofolate dehydrogenase (NADP+ dependent) 2-like	GO:0000105(histidine biosynthetic process);GO:0006164(purine nucleotide biosynthetic process);GO:0006730(one-carbon metabolic process);GO:0008152(metabolic process);GO:0008652(cellular amino acid biosynthetic process);GO:0009086(methionine biosynthetic process);GO:0009256(10-formyltetrahydrofolate metabolic process);GO:0009396(folic acid-containing compound biosynthetic process);GO:0035999(tetrah…	GO:0005739(mitochondrion);GO:0005743(mitochondrial inner membrane);GO:0005759(mitochondrial matrix);GO:0016020(membrane)	GO:0003824(catalytic activity);GO:0004477(methenyltetrahydrofolate cyclohydrolase activity);GO:0004487(methylenetetrahydrofolate dehydrogenase (NAD+) activity);GO:0004488(methylenetetrahydrofolate dehydrogenase (NADP+) activity);GO:0016491(oxidoreductase activity);GO:0016787(hydrolase activity)						3.9822	4.13301	3.20856	3.53137	14.0682	3.14796	110.563	Not Detected	Not Detected	Not Detected	Not Detected	Not Detected	Detected	Mus musculus methylenetetrahydrofolate dehydrogenase (NADP+ dependent) 2-like (Mthfd2l), mRNA [NM_026788]	chr5	91450245	91450304	+	mm|5qE1	ENSMUST00000071652	665563	NM_026788	chr5:91450245-91450304	NM_026788	TC1604008	Mm.153030	TGTGTTTCACTCCCAAATCCCAGTTTGTTTGTGTACTAATAATGATCCTTGTTCAATGCA
A_55_P2094324	Olfr486	olfactory receptor 486	GO:0007165(signal transduction);GO:0007186(G-protein coupled receptor signaling pathway);GO:0007608(sensory perception of smell);GO:0050896(response to stimulus);GO:0050911(detection of chemical stimulus involved in sensory perception of smell)	GO:0005886(plasma membrane);GO:0016020(membrane);GO:0016021(integral component of membrane)	GO:0004871(signal transducer activity);GO:0004930(G-protein coupled receptor activity);GO:0004984(olfactory receptor activity)							4.13995	3.2164	4.92187	5.38238	3.10473	3.70559	Not Detected	Not Detected	Not Detected	Not Detected	Not Detected	Not Detected	Mus musculus olfactory receptor 486 (Olfr486), mRNA [NM_146496]	chr7	115315529	115315588	-	mm|7qE3	ENSMUST00000072035	258489	NM_146496	chr7:115315588-115315529	NM_146496		Mm.377531	TATCTTCATCACCATCTTGAAGATTCGTTCCACTGAGGGTCGCCAAAAAGCCTTTTCCAC
A_30_P01020068						1.03064	0.000671864	0.749927		-0.317519		38.6426	20.0103	39.9161	6.55676	17.1763	3.71234	Detected	Detected	Detected	Not Detected	Detected	Not Detected	lincRNA:chr5:14921737-14978834 forward strand	chr5	14937825	14937884	+	mm|5qA1				chr5:14937825-14937884				TAAGGTAGGAACTGTCACAAACAGGAGGTCAGAGTAGTTCTGAGAACATGAGGTCATGGT
A_52_P266320	Akap17b	A kinase (PRKA) anchor protein 17B	GO:0006397(mRNA processing);GO:0008150(biological_process);GO:0008380(RNA splicing)	GO:0005575(cellular_component);GO:0005634(nucleus);GO:0005681(spliceosomal complex)	GO:0000166(nucleotide binding);GO:0003674(molecular_function);GO:0003676(nucleic acid binding);GO:0003723(RNA binding)	-1.26532	-2.43252	-0.134468	0.970146	0.443041	0.880431	67.4746	31.7702	185.415	419.633	249.521	314.822	Detected	Detected	Detected	Detected	Detected	Detected	Mus musculus A kinase (PRKA) anchor protein 17B (Akap17b), mRNA [NM_001081956]	chrX	34148592	34148651	-	mm|XqA3.3		338351	NM_001081956	chrX:34148651-34148592	NM_001081956	TC1602591	Mm.116704	GGCGGCTTAGTAAAGAATGTAACGGGACAAACTGCTATGACTACTTTTGTTCTTGATACT
A_55_P2001753												4.16299	3.24199	3.56258	3.63459	3.12804	3.72657	Not Detected	Not Detected	Not Detected	Not Detected	Not Detected	Not Detected	P95335_MYXXA (P95335) Serine-threonine protein kinase (Fragment), partial (6%) [TC1699856]	chr8	87225952	87226011	+	mm|8qC3				chr8:087225952-087226011		TC1699856		ATTTATTCATTCACTGGAAGTGAGGAGGCACTGAAATGTCCTCAGTTGGGGAAAACAGGG
A_30_P01026173						0.495753	0.0232248		0.139876	0.0986457		24.843	18.9321	16.2113	25.6367	21.3482	12.8139	Detected	Detected	Not Detected	Detected	Detected	Not Detected	lincRNA:chr16:9129538-9137898 forward strand	chr16	9137581	9137640	+	mm|16qA1				chr16:9137581-9137640				ACTTTTCTCCCCACAGTTTTCAGGCTTCTGTTTTGATGCTGCTGGTTCTTTGCGTTGACT
A_55_P2136606	Crnn	cornulin	GO:0009408(response to heat);GO:0016337(cell-cell adhesion)	GO:0016020(membrane)	GO:0003674(molecular_function);GO:0046872(metal ion binding)		0.046205	-0.204927	0.14908	-0.00489283	-0.0258803	16.7295	25.8767	25.8021	34.7076	26.7292	24.5447	Not Detected	Detected	Detected	Detected	Detected	Detected	Mus musculus cornulin (Crnn), mRNA [NM_001081200]	chr3	92953334	92953393	+	mm|3qF2.1	ENSMUST00000107300	381457	NM_001081200	chr3:92953334-92953393	NM_001081200	TC1757959	Mm.458570	GAGAAGAAAGGAATCACAGCCAAGGGACTATATACCTACTTGAAGACAGAGCAGCCATGA
A_55_P2065074	Hdac9	histone deacetylase 9	GO:0000122(negative regulation of transcription from RNA polymerase II promoter);GO:0006351(transcription, DNA-templated);GO:0006355(regulation of transcription, DNA-templated);GO:0006954(inflammatory response);GO:0007399(nervous system development);GO:0007507(heart development);GO:0016568(chromatin modification);GO:0016575(histone deacetylation);GO:0030183(B cell differentiation);GO:0042113(B ce…	GO:0000118(histone deacetylase complex);GO:0005634(nucleus);GO:0005737(cytoplasm);GO:0035097(histone methyltransferase complex)	GO:0003714(transcription corepressor activity);GO:0004407(histone deacetylase activity);GO:0005515(protein binding);GO:0008134(transcription factor binding);GO:0016787(hydrolase activity);GO:0031078(histone deacetylase activity (H3-K14 specific));GO:0032041(NAD-dependent histone deacetylase activity (H3-K14 specific));GO:0032129(histone deacetylase activity (H3-K9 specific));GO:0034739(histone de…							4.80062	7.52948	4.13798	12.6896	9.93943	3.75044	Not Detected	Not Detected	Not Detected	Not Detected	Not Detected	Not Detected	Mus musculus histone deacetylase 9 (Hdac9), transcript variant 1, mRNA [NM_001271386]	chr12	34792084	34792143	-	mm|12qA3		79221	NM_001271386	chr12:34792143-34792084	NM_001271386	TC1627432	Mm.310551	TGATCTGACAGCTATTTGTGATGCATCGGAAGCCTGCATAAATGCCCTTCTAGGAAATGA
A_30_P01029687												4.19906	3.28055	3.59855	3.41258	3.16267	3.75887	Not Detected	Not Detected	Not Detected	Not Detected	Not Detected	Not Detected	lincRNA:chrX:102222494-102267068 forward strand	chrX	102265194	102265253	+	mm|XqD				chrX:102265194-102265253				ATTCAGTACAGCCCAGTGCACATGTGCAAATAGGACAGGGACTGTTCCTTTTTGTGCTAA
A_51_P125691	Cdca4	cell division cycle associated 4	GO:0008150(biological_process)	GO:0005634(nucleus)	GO:0003674(molecular_function)	-0.580307	-0.567116	-0.0578766	0.0578766	0.186765	0.0857639	1158.96	1236.74	2088.92	2382.15	2231.92	1938.94	Detected	Detected	Detected	Detected	Detected	Detected	Mus musculus cell division cycle associated 4 (Cdca4), mRNA [NM_028023]	chr12	114058971	114059030	-	mm|12qF1	ENSMUST00000062092	71963	NM_028023	chr12:114059030-114058971	NM_028023	TC1572223	Mm.313185	CCCGTGTGCAGGATGGCTTTATTTATGCCTATTTATATGTAAATGCCACTGAAAGCTAAG
A_52_P643087	Olfr315	olfactory receptor 315	GO:0007165(signal transduction);GO:0007186(G-protein coupled receptor signaling pathway);GO:0007608(sensory perception of smell);GO:0050896(response to stimulus);GO:0050911(detection of chemical stimulus involved in sensory perception of smell)	GO:0005886(plasma membrane);GO:0016020(membrane);GO:0016021(integral component of membrane)	GO:0004871(signal transducer activity);GO:0004930(G-protein coupled receptor activity);GO:0004984(olfactory receptor activity)							4.21921	3.30173	3.61853	3.43284	3.18194	3.77712	Not Detected	Not Detected	Not Detected	Not Detected	Not Detected	Not Detected	Mus musculus olfactory receptor 315 (Olfr315), mRNA [NM_146538]	chr11	58592199	58592258	+	mm|11qB1.3	ENSMUST00000081533	258531	NM_146538	chr11:58592199-58592258	NM_146538	TC1600156	Mm.172578	CAGACACCAAAGTCTTTGAGTTCTTCATGTACATCTGCTGCATTCTGATGCTCCTGATCC
A_51_P117236	Zfp354a	zinc finger protein 354A	GO:0000122(negative regulation of transcription from RNA polymerase II promoter);GO:0006351(transcription, DNA-templated);GO:0006355(regulation of transcription, DNA-templated);GO:0007275(multicellular organismal development);GO:0007576(nucleolar fragmentation)	GO:0005622(intracellular);GO:0005634(nucleus);GO:0005730(nucleolus)	GO:0003676(nucleic acid binding);GO:0003677(DNA binding);GO:0003700(sequence-specific DNA binding transcription factor activity);GO:0046872(metal ion binding)	-0.630102	-0.209838	0.237047	0.0766206	-0.0511489	0.0511489	378.48	535.543	866.294	815.783	639.77	639.894	Detected	Detected	Detected	Detected	Detected	Detected	Mus musculus zinc finger protein 354A (Zfp354a), mRNA [NM_009329]	chr11	50884589	50884648	+	mm|11qB1.3	ENSMUST00000102766	21408	NM_009329	chr11:50884589-50884648	NM_009329	TC1584867	Mm.4792	GTAATTATAGGCATCTAAGTGCACAGAGGAGTGCGCTGGACTTCTCAGTAGCAAAACACT
A_51_P519251	Nupr1	nuclear protein transcription regulator 1	GO:0002526(acute inflammatory response);GO:0006351(transcription, DNA-templated);GO:0006355(regulation of transcription, DNA-templated);GO:0006461(protein complex assembly);GO:0006473(protein acetylation);GO:0008584(male gonad development);GO:0009636(response to toxic substance);GO:0016049(cell growth);GO:0031401(positive regulation of protein modification process);GO:0035914(skeletal muscle cell…	GO:0005622(intracellular);GO:0005634(nucleus)	GO:0003677(DNA binding);GO:0003682(chromatin binding);GO:0005515(protein binding)	0.693019	0.281807	-0.281807	-1.7715	-2.16631	4.53084	1545.4	1228.84	986.676	369.772	240.989	23298.5	Detected	Detected	Detected	Detected	Detected	Detected	Mus musculus nuclear protein transcription regulator 1 (Nupr1), mRNA [NM_019738]	chr7	133766978	133767037	-	mm|7qF3	ENSMUST00000131174	56312	NM_019738	chr7:133767037-133766978	NM_019738	TC1575903	Mm.18742	CAATGGATACAGGACATCACACCCAGCAATGGATACAGGACCTTGGAGAAATTAGGAGTT
A_52_P476431	Evc	Ellis van Creveld gene syndrome	GO:0003416(endochondral bone growth);GO:0007224(smoothened signaling pathway);GO:0045880(positive regulation of smoothened signaling pathway)	GO:0005737(cytoplasm);GO:0005856(cytoskeleton);GO:0005886(plasma membrane);GO:0005929(cilium);GO:0005932(ciliary basal body);GO:0016020(membrane);GO:0016021(integral component of membrane);GO:0042995(cell projection)	GO:0005515(protein binding)		0.199978	-0.199978	3.93222	2.85708	2.61882	19.8626	43.1272	38.788	715.842	291.124	229.955	Not Detected	Detected	Detected	Detected	Detected	Detected	Mus musculus Ellis van Creveld gene syndrome (Evc), mRNA [NM_021292]	chr5	37690559	37690618	-	mm|5qB3	ENSMUST00000031005	59056	NM_021292	chr5:37690618-37690559	NM_021292	TC1580317	Mm.479678	GCTGTTCTTAGGAAACACCTCTCGAGGAACACCATCGTGTCTAGGAGTGACGTTTGAGGC
A_55_P2047168	Notch1	notch 1	GO:0000122(negative regulation of transcription from RNA polymerase II promoter);GO:0001525(angiogenesis);GO:0001701(in utero embryonic development);GO:0001708(cell fate specification);GO:0001837(epithelial to mesenchymal transition);GO:0001889(liver development);GO:0001947(heart looping);GO:0002040(sprouting angiogenesis);GO:0002051(osteoblast fate commitment);GO:0002052(positive regulation of n…	GO:0001669(acrosomal vesicle);GO:0002193(MAML1-RBP-Jkappa- ICN1 complex);GO:0005623(cell);GO:0005634(nucleus);GO:0005737(cytoplasm);GO:0005794(Golgi apparatus);GO:0005886(plasma membrane);GO:0005887(integral component of plasma membrane)	GO:0001047(core promoter binding);GO:0001190(RNA polymerase II transcription factor binding transcription factor activity involved in positive regulation of transcription);GO:0003682(chromatin binding);GO:0003700(sequence-specific DNA binding transcription factor activity);GO:0004857(enzyme inhibitor activity);GO:0004872(receptor activity);GO:0005509(calcium ion binding);GO:0005515(protein bindin…		0.648835	0.062808				16.3668	23.2509	18.3812	16.2543	15.194	9.36535	Not Detected	Detected	Detected	Not Detected	Not Detected	Not Detected	Mus musculus notch 1 (Notch1), mRNA [NM_008714]	chr2	26314630	26314689	-	mm|2qA3	ENSMUST00000028288	18128	NM_008714	chr2:26314689-26314630	NM_008714	TC1574569	Mm.290610	TTGCTTCTTTCCAAAATCGAAAAGAAAGAAAAAAGAACGTGACAGGAGAAGGGAAGCTGG
A_55_P2064180	Gm7167	predicted gene 7167										20.1615	12.8678	3.67297	3.48765	10.8091	3.82717	Not Detected	Not Detected	Not Detected	Not Detected	Not Detected	Not Detected	Mus musculus adult male testis cDNA, RIKEN full-length enriched library, clone:4932416G21 product:unclassifiable, full insert sequence. [AK030033]	chr15	90958901	90958960	-	mm|15qE3		635871	AK030033	chr15:90958960-90958901		TC1605134	Mm.390787	GTCATTGATTCTGCTCATATCCACTGAATACAACCTGCCTTCTATTTTAAAGAAAGCTTT
A_55_P2031966	Fbxo39	F-box protein 39	GO:0008150(biological_process)	GO:0005575(cellular_component)	GO:0003674(molecular_function)	0.238508	0.272339	-0.284846	-0.41643	0.0107532	-0.0107532	163.381	176.858	142.64	137.035	157.885	144.929	Detected	Detected	Detected	Detected	Detected	Detected	Mus musculus F-box protein 39 (Fbxo39), mRNA [NM_001099688]	chr11	72132859	72132918	+	mm|11qB4	ENSMUST00000108504	628100	NM_001099688	chr11:72132859-72132918	NM_001099688	TC1726658	Mm.390365	GAAGGCTGGGCTGGTGGTGATGGCAAGGTTCCAAGCATCTTTAAAGTGCTATCTTTACCA
A_51_P476960	Csmd3	CUB and Sushi multiple domains 3	GO:0008150(biological_process)	GO:0005575(cellular_component);GO:0005886(plasma membrane);GO:0016020(membrane);GO:0016021(integral component of membrane)	GO:0003674(molecular_function)							4.30036	3.38452	3.69653	3.51106	3.25494	3.84918	Not Detected	Not Detected	Not Detected	Not Detected	Not Detected	Not Detected	Mus musculus CUB and Sushi multiple domains 3 (Csmd3), mRNA [NM_001081391]	chr15	47781475	47781534	-	mm|15qB3.3	ENSMUST00000110261	239420	NM_001081391	chr15:47781534-47781475	NM_001081391	NP352472	Mm.309363	CAGGGCTCAATTGCGCTTTATTTCTGACTTTTCAATATCATATGAAGGATTTAACATCAC
A_55_P2037643												4.32633	5.07661	3.72092	3.53501	10.0701	4.51042	Not Detected	Not Detected	Not Detected	Not Detected	Not Detected	Not Detected		chr6	130322829	130322888	-	mm|6qF3				chr6:130322888-130322829				GATAATAAGAAAAAAGATTGGGCATGGATTGACAATCGCCCATCTAAACTGTGAGTTTCT
A_55_P1955701	Gm6146	predicted gene 6146				-0.0928752	0.173831	0.0387561	0.490936	-0.0632498	-0.00429559	54.8515	69.7773	75.4047	108.573	63.3586	61.4953	Detected	Detected	Detected	Detected	Detected	Detected	Mus musculus 0 day neonate eyeball cDNA, RIKEN full-length enriched library, clone:E130319M01 product:unclassifiable, full insert sequence. [AK053902]	chr3	5577594	5577653	+	mm|3qA1		620382	AK053902	chr3:5577594-5577653		TC1608123	Mm.132336	CTGGGAAGACAACTGCATATTTTCTTGCCTAGTTCACTTGATTTTTATGAGGACAAAGGT
A_66_P135165	Nfib	nuclear factor I/B	GO:0000122(negative regulation of transcription from RNA polymerase II promoter);GO:0002062(chondrocyte differentiation);GO:0006260(DNA replication);GO:0006351(transcription, DNA-templated);GO:0006355(regulation of transcription, DNA-templated);GO:0006366(transcription from RNA polymerase II promoter);GO:0008285(negative regulation of cell proliferation);GO:0010001(glial cell differentiation);GO:…	GO:0005622(intracellular);GO:0005634(nucleus);GO:0005730(nucleolus);GO:0044300(cerebellar mossy fiber)	GO:0000981(sequence-specific DNA binding RNA polymerase II transcription factor activity);GO:0001077(RNA polymerase II core promoter proximal region sequence-specific DNA binding transcription factor activity involved in positive regulation of transcription);GO:0001106(RNA polymerase II transcription corepressor activity);GO:0003677(DNA binding);GO:0003690(double-stranded DNA binding);GO:0003700(…							10.9642	7.53625	3.74649	3.55985	3.30007	8.8264	Not Detected	Not Detected	Not Detected	Not Detected	Not Detected	Not Detected	Mus musculus nuclear factor I/B (Nfib), transcript variant 1, mRNA [NM_001113209]	chr4	81938238	81938297	-	mm|4qC3	ENSMUST00000064770	18028	NM_001113209	chr4:81938297-81938238	NM_001113209	TC1746849	Mm.317947	GTTGGTTTTCAGAGCATTTCAGAATGTTGGAAGCACCGCTTTCCTTTCGTTAGTATATAA
A_55_P2129691	AB124611	cDNA sequence AB124611	GO:0008150(biological_process)	GO:0005575(cellular_component);GO:0016020(membrane);GO:0016021(integral component of membrane)	GO:0003674(molecular_function)	-0.661467	-0.477796	0.125319	0.186327	0.44519	0.157156	2543.68	3054.86	5506.72	6045.9	6198.66	4730.21	Detected	Detected	Detected	Detected	Detected	Detected	Mus musculus cDNA sequence AB124611 (AB124611), transcript variant 1, mRNA [NM_001198794]	chr9	21349711	21349770	+	mm|9qA3	ENSMUST00000086361	382062	NM_001198794	chr9:21349711-21349770	NM_001198794		Mm.325205	AAACTCATAGATCCACCTGCCTCTGCCTCCAGATCGCTAGAATTAAAGTTACTGCCATAA
A_51_P112734	Slc7a8	solute carrier family 7 (cationic amino acid transporter, y+ system), member 8	GO:0003333(amino acid transmembrane transport);GO:0006810(transport);GO:0006865(amino acid transport);GO:0015695(organic cation transport);GO:0015807(L-amino acid transport);GO:0015837(amine transport);GO:0055085(transmembrane transport)	GO:0005737(cytoplasm);GO:0005886(plasma membrane);GO:0016020(membrane);GO:0016021(integral component of membrane)	GO:0005275(amine transmembrane transporter activity);GO:0015101(organic cation transmembrane transporter activity);GO:0015171(amino acid transmembrane transporter activity);GO:0015179(L-amino acid transmembrane transporter activity);GO:0019534(toxin transporter activity)	0.109121	0.0406489	-0.0406489	0.0767121	-0.0465903	-2.30009	1020.38	1028.93	1154.14	1317.62	1036.54	202.537	Detected	Detected	Detected	Detected	Detected	Detected	Mus musculus solute carrier family 7 (cationic amino acid transporter, y+ system), member 8 (Slc7a8), mRNA [NM_016972]	chr14	55341137	55341196	-	mm|14qC3	ENSMUST00000022787	50934	NM_016972	chr14:55341196-55341137	NM_016972	TC1575842	Mm.276831	TATTTCTTTTGGATTTTTTAATGTATGGCGGTTTGGGGGCAGAGCTAGAACCTTAATAAT
A_55_P2025203	Hrasls5	HRAS-like suppressor family, member 5			GO:0016740(transferase activity);GO:0016746(transferase activity, transferring acyl groups)							4.39547	8.49386	4.9303	4.10689	3.3349	3.93288	Not Detected	Not Detected	Not Detected	Not Detected	Not Detected	Not Detected	Mus musculus adult male testis cDNA, RIKEN full-length enriched library, clone:1700055A14 product:similar to H-REV107-LIKE PROTEIN 5 [Mus musculus], full insert sequence. [AK006790]	chr19	7713925	7713984	+	mm|19qA		66727	AK006790	chr19:7713925-7713984		TC1694100	Mm.116803	AACCATCGGAAACATTCTGAAAACCTCCTTAGAACATTTCCAGTAATGAAGAACTCTCCC
A_30_P01027714						-0.125612	0.119258	0.069607	-0.402309	-0.069607	0.0918968	180.844	226.599	259.81	197.151	212.747	221.702	Detected	Detected	Detected	Detected	Detected	Detected	lincRNA:chr12:81217572-81233910 reverse strand	chr12	81218238	81218297	-	mm|12qC3				chr12:81218297-81218238				AGTCCTGGCACCTGGTGAAGTTAAAAGGCCATCCTTAGTTATCACTTTAGTTTGAGGCCA
A_55_P2017964	Unc13a	unc-13 homolog A (C. elegans)	GO:0001956(positive regulation of neurotransmitter secretion);GO:0006887(exocytosis);GO:0007268(synaptic transmission);GO:0007528(neuromuscular junction development);GO:0016081(synaptic vesicle docking involved in exocytosis);GO:0016082(synaptic vesicle priming);GO:0016188(synaptic vesicle maturation);GO:0035249(synaptic transmission, glutamatergic);GO:0035556(intracellular signal transduction);G…	GO:0005737(cytoplasm);GO:0005886(plasma membrane);GO:0016020(membrane);GO:0030054(cell junction);GO:0031594(neuromuscular junction);GO:0045202(synapse)	GO:0005515(protein binding);GO:0019992(diacylglycerol binding);GO:0046872(metal ion binding)	-0.793652	-0.254024	0.544201	-0.191535	0.191535	0.473297	173.226	266.254	549.454	347.26	388.045	439.532	Detected	Detected	Detected	Detected	Detected	Detected	Mus musculus unc-13 homolog A (C. elegans) (Unc13a), mRNA [NM_001029873]	chr8	74154416	74154475	-	mm|8qB3.3	ENSMUST00000030170	382018	NM_001029873	chr8:74154475-74154416	NM_001029873	TC1600988	Mm.334606	AGTTCGCCACCAAATCCAAAAACAACAGCTGGGCGCCCAAGTATAACGAGAGCTTCCAGT
A_30_P01030671												4.43988	3.52108	3.82559	3.6356	3.36959	3.97149	Not Detected	Not Detected	Not Detected	Not Detected	Not Detected	Not Detected	lincRNA:chr4:101010948-101032148 forward strand	chr4	101019567	101019626	+	mm|4qC6				chr4:101019567-101019626				TTATCACAGTACTGTACCTTTAGAATGGACAGCATCAGCACTGTGATAACTGAGCCAGGG
A_30_P01020443						0.136058	-0.134655	0.150784	-0.464965	0.134655	-0.263281	324.119	284.087	410.887	282.206	366.422	259.108	Detected	Detected	Detected	Detected	Detected	Detected	lincRNA:chr18:84757475-84757969 reverse strand	chr18	84757495	84757554	-	mm|18qE4				chr18:84757554-84757495				CTCTGTACAAACTCTGGTATAGCAGGCATAATAATTGTTTACAACAGTGGTTCCATTAAA
A_30_P01018957						0.186889	-0.01617	-0.162177	-0.259302	0.529047	-0.523435	63.7459	58.5551	62.7997	61.7906	91.4431	41.0782	Detected	Detected	Detected	Detected	Detected	Detected	lincRNA:chr10:81680941-81704964 reverse strand	chr10	81685906	81685965	-	mm|10qC1				chr10:81685965-81685906				TCAATTTCTTTGGCAGCAACAAGTCCACTTTATCCATGAGTTGGTGGTAGGTGGTCCACA
A_55_P2045777							0.935652		0.599683			14.4373	23.5273	5.50223	23.28	10.4329	4.02481	Not Detected	Detected	Not Detected	Detected	Not Detected	Not Detected		chr5	134315895	134315954	-	mm|5qG2				chr5:134315954-134315895				GAGACGTGTCTTGTGATAATACATCTTATCTTGAATTTTCTTCTTTTTCACAGGAAGAGG
A_55_P2059860	Igsf1	immunoglobulin superfamily, member 1	GO:0006355(regulation of transcription, DNA-templated);GO:0007165(signal transduction)	GO:0005576(extracellular region);GO:0016020(membrane);GO:0016021(integral component of membrane)	GO:0004872(receptor activity);GO:0015026(coreceptor activity);GO:0034711(inhibin binding)	-1.51125	-0.884896	-0.585557	1.17787	0.458933	1.34065	185.113	302.152	441.247	1576.62	820.764	1409.07	Detected	Detected	Detected	Detected	Detected	Detected	Mus musculus immunoglobulin superfamily, member 1 (Igsf1), transcript variant 3, mRNA [NM_183335]	chrX	47139526	47139585	-	mm|XqA5	ENSMUST00000072037	209268	NM_183335	chrX:47139585-47139526	NM_183335	TC1648470	Mm.110505	ATAAACAAAACCATCAATGCATATATGTCTGAATAAAATGCATATAGCGGACTTCTTCCT
A_55_P1953003	Atp6v0a4	ATPase, H+ transporting, lysosomal V0 subunit A4	GO:0001503(ossification);GO:0006200(ATP catabolic process);GO:0006810(transport);GO:0006811(ion transport);GO:0006885(regulation of pH);GO:0007588(excretion);GO:0007605(sensory perception of sound);GO:0015991(ATP hydrolysis coupled proton transport);GO:0015992(proton transport)	GO:0000220(vacuolar proton-transporting V-type ATPase, V0 domain);GO:0005765(lysosomal membrane);GO:0005768(endosome);GO:0005886(plasma membrane);GO:0005903(brush border);GO:0016020(membrane);GO:0016021(integral component of membrane);GO:0016324(apical plasma membrane);GO:0016471(vacuolar proton-transporting V-type ATPase complex);GO:0031526(brush border membrane);GO:0033179(proton-transporting V…	GO:0008553(hydrogen-exporting ATPase activity, phosphorylative mechanism);GO:0015078(hydrogen ion transmembrane transporter activity);GO:0051117(ATPase binding)		1.75849		2.02971			5.6092	30.7844	11.9318	46.4009	8.81141	5.96808	Not Detected	Detected	Not Detected	Detected	Not Detected	Not Detected	Mus musculus ATPase, H+ transporting, lysosomal V0 subunit A4 (Atp6v0a4), mRNA [NM_080467]	chr6	37998490	37998549	-	mm|6qB1	ENSMUST00000114908	140494	NM_080467	chr6:37998549-37998490	NM_080467	NP850297	Mm.462308	CCTCACCTGAAGTTCCTGCAGTATTTCAAGTGTTATAATCATGAAAATAAATGTCTGCTT
A_51_P126365	Gzmn	granzyme N	GO:0006508(proteolysis);GO:0008150(biological_process)	GO:0005575(cellular_component)	GO:0003674(molecular_function);GO:0008233(peptidase activity);GO:0008236(serine-type peptidase activity);GO:0016787(hydrolase activity)							4.24196	3.27977	3.62868	3.46471	3.23993	3.79305	Not Detected	Not Detected	Not Detected	Not Detected	Not Detected	Not Detected	Mus musculus granzyme N (Gzmn), mRNA [NM_153052]	chr14	56784795	56784854	-	mm|14qC3	ENSMUST00000015587	245839	NM_153052	chr14:56784854-56784795	NM_153052	NP864255	Mm.207063	AACAAAGCTCATGGAGTTTTGTCTTATGTGAAATCCAAGAAGATCTCTTCAGGAGTCTTC
A_55_P1955532	Tfr2	transferrin receptor 2	GO:0006508(proteolysis);GO:0006879(cellular iron ion homeostasis);GO:0006898(receptor-mediated endocytosis)	GO:0005737(cytoplasm);GO:0005886(plasma membrane);GO:0016020(membrane);GO:0016021(integral component of membrane)	GO:0004998(transferrin receptor activity);GO:0008233(peptidase activity)		1.24883	0.157953	0.494287	0.14425	-0.298756	16.1558	65.2754	36.3672	48.3235	32.4862	22.2654	Not Detected	Detected	Detected	Detected	Detected	Detected	Mus musculus transferrin receptor 2 (Tfr2), mRNA [NM_015799]	chr5	138028646	138028705	+	mm|5qG2	ENSMUST00000031729	50765	NM_015799	chr5:138028646-138028705	NM_015799		Mm.21757	TGTGAGCAGCCCAAGGGGATTAGATGTCAATAAACCAATTGTAACCCCTGTTGTCCATAC
A_55_P2070786			GO:0006412(translation)	GO:0005615(extracellular space);GO:0005622(intracellular);GO:0005739(mitochondrion);GO:0005763(mitochondrial small ribosomal subunit);GO:0005840(ribosome);GO:0030529(ribonucleoprotein complex)	GO:0003735(structural constituent of ribosome)	0.0738823	-0.285949	-0.596716	0.144783	0.238698		67.2983	55.4528	53.054	93.3543	85.3723	20.3248	Detected	Detected	Detected	Detected	Detected	Not Detected	RT14_MOUSE (Q9CR88) Mitochondrial 28S ribosomal protein S14 (S14mt) (MRP-S14), partial (79%) [TC1673037]	chr1	162125616	162125675	+	mm|1qH2.1				chr1:162125616-162125675		TC1673037		TTCAGGTGTGATCCGTCATGTGAAAGCTGCGAGAATGACTCCGGGTTATAAGGAGCCGAG
A_55_P2027412						0.112148	0.156668	-0.134518	-0.421707	-0.0288506	-0.112279	2642.35	2881.58	2794.61	2410.3	2711.71	2384.62	Detected	Detected	Detected	Detected	Detected	Detected		chr7	107910099	107910158	+	mm|7qE3				chr7:107910099-107910158				GATTGTGATGGGCTTCCCGTTAATGACAAGCTTCCCATTCTCGGCCTTGACTGTGCCATT
A_51_P117087	Kcnip1	Kv channel-interacting protein 1	GO:0006810(transport);GO:0006811(ion transport);GO:0006813(potassium ion transport);GO:0034765(regulation of ion transmembrane transport);GO:0045760(positive regulation of action potential);GO:0071805(potassium ion transmembrane transport)	GO:0005886(plasma membrane);GO:0016020(membrane);GO:0030425(dendrite);GO:0034705(potassium channel complex);GO:0043025(neuronal cell body)	GO:0005244(voltage-gated ion channel activity);GO:0005267(potassium channel activity);GO:0005509(calcium ion binding);GO:0015459(potassium channel regulator activity);GO:0044325(ion channel binding);GO:0046872(metal ion binding);GO:0046982(protein heterodimerization activity);GO:0047485(protein N-terminus binding)	-0.709215	-0.0225573	0.184777	-0.717325	0.0225573	0.0242748	1294.78	2203.64	3019.26	1700.37	2433.22	2269.8	Detected	Detected	Detected	Detected	Detected	Detected	Mus musculus Kv channel-interacting protein 1 (Kcnip1), transcript variant B, mRNA [NM_027398]	chr11	33530511	33530570	-	mm|11qA4	ENSMUST00000109340	70357	NM_027398	chr11:33530570-33530511	NM_027398	TC1601447	Mm.252514	TGTTCCAAAATGTCATGTAACTGAGGACACTGGCCATTCTGCTCTCAGAGACACTGACAA
A_51_P144770	2410002F23Rik	RIKEN cDNA 2410002F23 gene	GO:0008150(biological_process)	GO:0005575(cellular_component)	GO:0003674(molecular_function)	0.0564413	-0.0232897	-0.0629177	0.00960159	0.326538	-0.491727	19337	19347.5	22337.9	24721.5	26387.2	13943.2	Detected	Detected	Detected	Detected	Detected	Detected	Mus musculus RIKEN cDNA 2410002F23 gene, mRNA (cDNA clone MGC:27669 IMAGE:4910895), complete cds. [BC016099]	chr7	51507630	51507689	+	mm|7qB4		668661	BC016099	chr7:51507630-51507689			Mm.274492	AGCCCTGGAACTTCTGCCTTCGTGAGTTTCTATTAAATGGCTGGTTCATTGCCCTCAAAA
A_51_P120589	Olfr181	olfactory receptor 181	GO:0007165(signal transduction);GO:0007186(G-protein coupled receptor signaling pathway);GO:0007608(sensory perception of smell);GO:0050896(response to stimulus);GO:0050911(detection of chemical stimulus involved in sensory perception of smell)	GO:0005886(plasma membrane);GO:0016020(membrane);GO:0016021(integral component of membrane)	GO:0004871(signal transducer activity);GO:0004930(G-protein coupled receptor activity);GO:0004984(olfactory receptor activity)							4.40939	3.44261	5.17763	3.69566	4.55159	4.43927	Not Detected	Not Detected	Not Detected	Not Detected	Not Detected	Not Detected	Mus musculus olfactory receptor 181 (Olfr181), mRNA [NM_146999]	chr16	58925717	58925776	-	mm|16qC1.2	ENSMUST00000075361	259001	NM_146999	chr16:58925776-58925717	NM_146999	TC1599795	Mm.223388	AAGTCTTTACCATTACCACTGTCTTGGTCTCTTACAGCTGCATTCTTCTCACTGTTTTCA
A_55_P2404808	2210406H18Rik	RIKEN cDNA 2210406H18 gene										6.83085	3.71872	4.19997	3.80302	3.51926	4.16009	Not Detected	Not Detected	Not Detected	Not Detected	Not Detected	Not Detected	Mus musculus adult male stomach cDNA, RIKEN full-length enriched library, clone:2210406H18 product:unclassifiable, full insert sequence. [AK008836]	chr7	128206366	128206425	-	mm|7qF2		70133	AK008836	chr7:128206425-128206366				CTCTGGGCATCCAGAAAATGTTCCCTACTAAAGAATAAACTGTAACCTCCACTAAGACTG
A_30_P01020409												8.20314	12.7943	5.23761	4.16189	5.33461	4.23489	Not Detected	Not Detected	Not Detected	Not Detected	Not Detected	Not Detected	lincRNA:chr10:9322308-9332183 forward strand	chr10	9329130	9329189	+	mm|10qA1				chr10:9329130-9329189				AGCAAGCTCCACACAAGCAGATGTTGCTAGCTGCAGAAGGCTTGGCCGATGATCACAGTT
A_30_P01025161												4.67882	3.74474	4.04009	6.2618	3.53597	4.1865	Not Detected	Not Detected	Not Detected	Not Detected	Not Detected	Not Detected	lincRNA:chr4:8865575-8899400 forward strand	chr4	8866983	8867042	+	mm|4qA1				chr4:8866983-8867042				TTAGGTGGGTTAAGTGCACACAAATGGAAAATGGGGTAGGGTAGAATGTCAGTCCCATCT
A_52_P114282	Armcx5	armadillo repeat containing, X-linked 5	GO:0008150(biological_process)	GO:0005575(cellular_component)	GO:0003674(molecular_function)	-0.107518	-0.0579224	0.0764046	0.183925	0.0898724	-0.328103	860.621	941.849	1226.77	1391.02	1116.69	778.75	Detected	Detected	Detected	Detected	Detected	Detected	Mus musculus armadillo repeat containing, X-linked 5 (Armcx5), mRNA [NM_001009575]	chrX	132281644	132281703	+	mm|XqF1	ENSMUST00000096321	494468	NM_001009575	chrX:132281644-132281703	NM_001009575	TC1580672	Mm.271980	GGCCATTTTATGGATGCTAGTCATCTTGAAAGATTGAATACTTGCTGGTTTTTATTGTGC
A_55_P1978018	Gm5795	predicted gene 5795	GO:0008150(biological_process)	GO:0005575(cellular_component)	GO:0003674(molecular_function)		-0.16244	-0.149296	0.32196	0.193152	0.464261	19.1494	20.8207	24.9343	36.3799	28.5101	32.0553	Not Detected	Detected	Detected	Detected	Detected	Detected	Mus musculus predicted gene 5795 (Gm5795), mRNA [NM_001270806]	chr14	3196624	3196683	+	mm|14qA1		544990	NM_001270806	chr14:3196624-3196683	NM_001270806		Mm.360540	TAATAACTGTCATTAATTAAAAGCATAGTCTAAGGGAATAAAAAGCTGTCAGAAAACACA
A_30_P01031829												16.2288	16.9501	11.7843	16.0226	13.2899	12.6511	Not Detected	Not Detected	Not Detected	Not Detected	Not Detected	Not Detected	lincRNA:chr4:44181997-44249172 reverse strand	chr4	44197486	44197545	-	mm|4qB1				chr4:44197545-44197486				ATAATGTTACAATAAGATACAATAAGAACTAGTTAAAAGAAAAGGTGGGGCTGACTATTA
A_55_P2045824	Speer3	spermatogenesis associated glutamate (E)-rich protein 3	GO:0008150(biological_process)	GO:0005575(cellular_component)	GO:0003674(molecular_function)							4.7327	3.79276	4.08672	3.85744	3.56372	4.23661	Not Detected	Not Detected	Not Detected	Not Detected	Not Detected	Not Detected	Mus musculus spermatogenesis associated glutamate (E)-rich protein 3 (Speer3), mRNA [NM_027650]	chr5	13796427	13796486	+	mm|5qA1	ENSMUST00000124677	71026	NM_027650	chr5:13796427-13796486	NM_027650		Mm.158536	TACATTCAGTACATTTACACGGAGTGAATAGGAGGAAGCCAGTTAGCCAGCTGATTCAGG
A_30_P01020248												4.74528	8.5023	4.09739	10.4097	10.7381	4.24879	Not Detected	Not Detected	Not Detected	Not Detected	Not Detected	Not Detected	lincRNA:chr5:106982442-107045717 reverse strand	chr5	107039410	107039469	-	mm|5qE5				chr5:107039469-107039410				TTTAATTTCTTCACAGAGCCTGGCTGTAGCTTGTGTAGGAGTTTGCAGAGTTTTATGCCA
A_52_P66520	Clec12a	C-type lectin domain family 12, member a	GO:0050776(regulation of immune response)	GO:0005886(plasma membrane);GO:0009986(cell surface);GO:0016020(membrane);GO:0016021(integral component of membrane)	GO:0019903(protein phosphatase binding);GO:0030246(carbohydrate binding)							4.75736	3.81455	6.33137	3.87142	3.57404	4.26033	Not Detected	Not Detected	Not Detected	Not Detected	Not Detected	Not Detected	Mus musculus C-type lectin domain family 12, member a (Clec12a), mRNA [NM_177686]	chr6	129314880	129314939	+	mm|6qF3	ENSMUST00000065289	232413	NM_177686	chr6:129314880-129314939	NM_177686	TC1583662	Mm.90241	CCCTGTCGTAATAAAGCTTAATAAACTAGGAGTAGATTTCCCAAATACAATCAAGCTTTG
A_55_P2081273	Gabbr2	gamma-aminobutyric acid (GABA) B receptor, 2	GO:0007165(signal transduction);GO:0007186(G-protein coupled receptor signaling pathway);GO:0007214(gamma-aminobutyric acid signaling pathway)	GO:0005737(cytoplasm);GO:0005886(plasma membrane);GO:0005887(integral component of plasma membrane);GO:0016020(membrane);GO:0016021(integral component of membrane);GO:0030054(cell junction);GO:0038039(G-protein coupled receptor heterodimeric complex);GO:0043005(neuron projection);GO:0045202(synapse);GO:0045211(postsynaptic membrane)	GO:0004871(signal transducer activity);GO:0004930(G-protein coupled receptor activity);GO:0004965(G-protein coupled GABA receptor activity);GO:0005515(protein binding)	-0.145248	-0.47698	0.746359	0.6794	0.554905	-0.191133	238.562	200.438	555.376	557.998	438.599	243.656	Detected	Detected	Detected	Detected	Detected	Detected	Mus musculus gamma-aminobutyric acid (GABA) B receptor, 2 (Gabbr2), mRNA [NM_001081141]	chr4	46677374	46677433	-	mm|4qB1	ENSMUST00000107749	242425	NM_001081141	chr4:46677433-46677374	NM_001081141	TC1636374	Mm.101909	TCTGCAAACAAAGAGGAGTTGGGATGTCAGAAACTTGCAAAAACAAATCAAACTCTAGAC
A_52_P365011	Fes	feline sarcoma oncogene	GO:0006468(protein phosphorylation);GO:0008360(regulation of cell shape);GO:0010976(positive regulation of neuron projection development);GO:0016310(phosphorylation);GO:0018108(peptidyl-tyrosine phosphorylation);GO:0030155(regulation of cell adhesion);GO:0031116(positive regulation of microtubule polymerization);GO:0042127(regulation of cell proliferation);GO:0043304(regulation of mast cell degra…	GO:0005737(cytoplasm);GO:0005794(Golgi apparatus);GO:0005856(cytoskeleton);GO:0005886(plasma membrane);GO:0005925(focal adhesion);GO:0015630(microtubule cytoskeleton);GO:0016020(membrane);GO:0030054(cell junction);GO:0031234(extrinsic component of cytoplasmic side of plasma membrane);GO:0031410(cytoplasmic vesicle)	GO:0000166(nucleotide binding);GO:0004672(protein kinase activity);GO:0004713(protein tyrosine kinase activity);GO:0004715(non-membrane spanning protein tyrosine kinase activity);GO:0005515(protein binding);GO:0005524(ATP binding);GO:0008289(lipid binding);GO:0016301(kinase activity);GO:0016740(transferase activity);GO:0016772(transferase activity, transferring phosphorus-containing groups);GO:00…	1.21942	1.08705		0.480536	-0.505987		67.8007	65.4071	10.6709	53.6529	23.2024	10.4362	Detected	Detected	Not Detected	Detected	Detected	Not Detected	Mus musculus feline sarcoma oncogene (Fes), mRNA [NM_010194]	chr7	87522943	87523469	-	mm|7qD3	ENSMUST00000080932	14159	NM_010194	chr7:87523469-87522943	NM_010194	TC1580561	Mm.48757	CCAACCTCACCAATCAGCAGACACGGGAGTTTGTAGAAAAGGGGCATCGTCTGCCTTGCC
A_52_P580582	Nppa	natriuretic peptide type A	GO:0003085(negative regulation of systemic arterial blood pressure);GO:0006182(cGMP biosynthetic process);GO:0007168(receptor guanylyl cyclase signaling pathway);GO:0007565(female pregnancy);GO:0008217(regulation of blood pressure);GO:0014898(cardiac muscle hypertrophy in response to stress);GO:0030308(negative regulation of cell growth);GO:0050880(regulation of blood vessel size)	GO:0005576(extracellular region);GO:0005615(extracellular space);GO:0005634(nucleus);GO:0005737(cytoplasm);GO:0042629(mast cell granule);GO:0048471(perinuclear region of cytoplasm)	GO:0005102(receptor binding);GO:0005179(hormone activity);GO:0051428(peptide hormone receptor binding)	0.902716	0.732193	-0.0854745	-0.428077	-0.0993805	-0.372951	69.4522	65.2518	43.9335	36.464	39.2395	30.2455	Detected	Detected	Detected	Detected	Detected	Detected	Mus musculus natriuretic peptide type A (Nppa), mRNA [NM_008725]	chr4	147376024	147376083	+	mm|4qE2	ENSMUST00000103230	230899	NM_008725	chr4:147376024-147376083	NM_008725	TC1577987	Mm.482123	CTTCCTGCCTTCATCTATCACGATCGATGTTAAATGTAGATGAGTGGTCTAGTGGGGTCT
A_55_P2117033	Mtmr3	myotubularin related protein 3	GO:0006470(protein dephosphorylation);GO:0016311(dephosphorylation);GO:0035335(peptidyl-tyrosine dephosphorylation);GO:0046856(phosphatidylinositol dephosphorylation)	GO:0005634(nucleus);GO:0005737(cytoplasm);GO:0016020(membrane)	GO:0004438(phosphatidylinositol-3-phosphatase activity);GO:0004721(phosphoprotein phosphatase activity);GO:0004722(protein serine/threonine phosphatase activity);GO:0004725(protein tyrosine phosphatase activity);GO:0016787(hydrolase activity);GO:0016791(phosphatase activity);GO:0046872(metal ion binding)	-1.58439	-1.35944	0.860689	0.424775	0.238544	-0.238544	995.174	1229.86	6800.26	5290.6	3984.33	2667.03	Detected	Detected	Detected	Detected	Detected	Detected	Mus musculus myotubularin related protein 3 (Mtmr3), mRNA [NM_028860]	chr11	4382585	4382644	-	mm|11qA1	ENSMUST00000109943	74302	NM_028860	chr11:4382644-4382585	NM_028860	NP538231	Mm.425669	GGATGTACCACTGGATTGTAAATTGATTTTTGTTTCATCTCCCCTTCCCTTCCATCCTCT
A_55_P1975456	Nfyb	nuclear transcription factor-Y beta	GO:0006351(transcription, DNA-templated);GO:0006355(regulation of transcription, DNA-templated);GO:0045893(positive regulation of transcription, DNA-templated)	GO:0005622(intracellular);GO:0005634(nucleus);GO:0005667(transcription factor complex);GO:0016602(CCAAT-binding factor complex)	GO:0003677(DNA binding);GO:0003700(sequence-specific DNA binding transcription factor activity);GO:0043565(sequence-specific DNA binding);GO:0046982(protein heterodimerization activity);GO:0070491(repressing transcription factor binding)	0.216576	0.559475	-0.131254	0.147613	-0.0490718	-0.0191588	1624.17	2178.18	1601.43	2044.84	1528.84	1454.31	Detected	Detected	Detected	Detected	Detected	Detected	Mus musculus nuclear transcription factor-Y beta (Nfyb), mRNA [NM_010914]	chr10	82212032	82212091	-	mm|10qC1	ENSMUST00000143749	18045	NM_010914	chr10:82212091-82212032	NM_010914	TC1576773	Mm.245998	TTGTGTATGTGCTGTGGTAGTTCTAGCTCTATCAAAAATGGCTTATTGTATAGTCTGTCC
A_55_P2109342	Rnps1	ribonucleic acid binding protein S1	GO:0000184(nuclear-transcribed mRNA catabolic process, nonsense-mediated decay);GO:0000381(regulation of alternative mRNA splicing, via spliceosome);GO:0006397(mRNA processing);GO:0008380(RNA splicing);GO:0043065(positive regulation of apoptotic process);GO:0048025(negative regulation of mRNA splicing, via spliceosome)	GO:0005634(nucleus);GO:0005737(cytoplasm)	GO:0000166(nucleotide binding);GO:0003676(nucleic acid binding);GO:0003677(DNA binding);GO:0003723(RNA binding);GO:0003730(mRNA 3'-UTR binding)	-0.00375509	0.00375509	0.105603	-0.0635734	0.157488	-0.18713	3436.76	3653	4652.16	4354.41	4348.98	3191.07	Detected	Detected	Detected	Detected	Detected	Detected	Mus musculus ribonucleic acid binding protein S1 (Rnps1), transcript variant 1, mRNA [NM_009070]	chr17	24562234	24562293	+	mm|17qA3.3	ENSMUST00000115371	19826	NM_009070	chr17:24562234-24562293	NM_009070	TC1775200	Mm.1951	TACAGCAGTTGAGATATCTCCTCTACAGAAGGGTTCTGGCTTGTAGAGCTACTGTTGGTT
A_30_P01031351						0.0121732	0.00252628	-0.200383	-0.116318	-0.166224	0.120148	184.408	193.693	199.7	222.785	184.406	209.542	Detected	Detected	Detected	Detected	Detected	Detected	lincRNA:chr15:102947390-102971082 reverse strand	chr15	102966229	102966288	-	mm|15qF3				chr15:102966288-102966229				TACTTCATCTTGTTTGCGGGGCGGCTGGGCCTGCTCTCGGGGTTTAATGATCTGTGCCAT
A_55_P2408330	Rbm33	RNA binding motif protein 33	GO:0008150(biological_process)	GO:0005575(cellular_component)	GO:0000166(nucleotide binding);GO:0003674(molecular_function);GO:0003676(nucleic acid binding)	0.30211	0.329965	-0.0771194	-0.679559	-0.329265	0.170486	748.342	806.723	721.981	500.467	546.684	720.221	Detected	Detected	Detected	Detected	Detected	Detected	Mus musculus RNA binding motif protein 33 (Rbm33), mRNA [NM_028234]	chr5	28745253	28745312	+	mm|5qB1	ENSMUST00000059644	381626	NM_028234	chr5:28745253-28745312	NM_028234	TC1638220	Mm.304075	AGTGCTTTTCAGCTGTGGTGTGCATGTCATTAACTACCCCTCTCTGTTTTTACCCCTCTA
A_55_P2134427						0.317584	0.232347	-0.365129	0.0059495	-0.0059495	-0.291801	3112.91	3102.75	2433.51	3312.39	2814.96	2151.35	Detected	Detected	Detected	Detected	Detected	Detected		chr13	97147010	97147069	+	mm|13qD1				chr13:097147010-097147069				TTTAAGACCAACCTAGAAGAATTTGCCAGCAAGCACAAGCAAGAGACCCGGAAGAATCCT
A_55_P2062324												4.85196	3.88869	7.09802	3.89515	9.42583	4.36025	Not Detected	Not Detected	Not Detected	Not Detected	Not Detected	Not Detected		chrY_random	36386680	36386739	+					chrY_random:036386680-036386739				GTACAACACAAATTTAAGGGTAAAGATGGCTCTGAGGACAACTGGAGGAGGGTTGTGGTA
A_52_P431294	Gm4894	predicted gene 4894	GO:0008150(biological_process)	GO:0005575(cellular_component)	GO:0003674(molecular_function)							4.85591	3.89076	4.1862	3.89185	3.56889	4.36597	Not Detected	Not Detected	Not Detected	Not Detected	Not Detected	Not Detected	Mus musculus predicted gene 4894 (Gm4894), mRNA [NM_177701]	chr9	49088637	49088696	+	mm|9qA5.3		235327	NM_177701	chr9:49088637-49088696	NM_177701	TC1593778	Mm.246604	ACCACTGTATTCTACTTTTATTAATTTTAGTCTTTCTTCACATTGGATGAGGGCTTGTCA
A_55_P2130104	Slc52a3	solute carrier protein family 52, member 3	GO:0006810(transport);GO:0007605(sensory perception of sound);GO:0032218(riboflavin transport);GO:0034605(cellular response to heat)	GO:0005886(plasma membrane);GO:0005887(integral component of plasma membrane);GO:0016020(membrane);GO:0016021(integral component of membrane)	GO:0005515(protein binding);GO:0032217(riboflavin transporter activity)							4.85894	3.89188	4.18791	13.7298	3.56212	15.1503	Not Detected	Not Detected	Not Detected	Not Detected	Not Detected	Not Detected	Mus musculus solute carrier protein family 52, member 3 (Slc52a3), transcript variant 1, mRNA [NM_027172]	chr2	151834899	151834958	+	mm|2qG3	ENSMUST00000109861	69698	NM_027172	chr2:151834899-151834958	NM_027172	NP404185	Mm.258262	TTTATTCTTAAAGTAGGGCTGGAGAGATTGTCCAGCTGTTTAAGGCAAAGTCCCATGACC
A_51_P104718	Gpr12	G-protein coupled receptor 12	GO:0006874(cellular calcium ion homeostasis);GO:0007165(signal transduction);GO:0007186(G-protein coupled receptor signaling pathway)	GO:0005886(plasma membrane);GO:0016020(membrane);GO:0016021(integral component of membrane)	GO:0004871(signal transducer activity);GO:0004930(G-protein coupled receptor activity);GO:0031210(phosphatidylcholine binding)							4.25307	3.69841	3.61126	3.94692	3.16861	4.03123	Not Detected	Not Detected	Not Detected	Not Detected	Not Detected	Not Detected	Mus musculus G-protein coupled receptor 12 (Gpr12), transcript variant 1, mRNA [NM_001010941]	chr5	147394520	147394579	-	mm|5qG3	ENSMUST00000036211	14738	NM_001010941	chr5:147394579-147394520	NM_001010941	TC1586303	Mm.153539	GAAGCAATGACATCTTTTAGACACGTATTGACAGTGGAAATCATCTTACCAGTGTTTTTT
A_30_P01018437							0.0363288	-0.0363283	0.363309	0.667094		17.307	22.9615	25.9104	35.9732	38.0487	9.24001	Not Detected	Detected	Detected	Detected	Detected	Not Detected	lincRNA:chr1:183142656-183163206 forward strand	chr1	183142785	183142844	+	mm|1qH4				chr1:183142785-183142844				GGCAAGACGTTTCAAAGGCTGAGGGTGTGTAGAGGCGCTTTGCTTTGGAGTTTTACTAGG
A_51_P118132	Skil	SKI-like	GO:0000122(negative regulation of transcription from RNA polymerase II promoter);GO:0001825(blastocyst formation);GO:0002260(lymphocyte homeostasis);GO:0007050(cell cycle arrest);GO:0007179(transforming growth factor beta receptor signaling pathway);GO:0007519(skeletal muscle tissue development);GO:0030512(negative regulation of transforming growth factor beta receptor signaling pathway);GO:00455…	GO:0001669(acrosomal vesicle);GO:0005634(nucleus);GO:0005737(cytoplasm);GO:0016605(PML body)	GO:0000166(nucleotide binding);GO:0003682(chromatin binding);GO:0003714(transcription corepressor activity);GO:0005515(protein binding);GO:0019904(protein domain specific binding);GO:0032403(protein complex binding);GO:0046332(SMAD binding)	-0.229545	-0.0200558	0.204175	-0.00761604	-0.398718	0.00761604	649.876	794.57	1101.48	1000.98	654.038	807.627	Detected	Detected	Detected	Detected	Detected	Detected	Mus musculus SKI-like (Skil), transcript variant 1, mRNA [NM_011386]	chr3	31021203	31021262	+	mm|3qA3	ENSMUST00000029194	20482	NM_011386	chr3:31021203-31021262	NM_011386	TC1704279	Mm.15406	TGCCAATGCATATAGTTTTATGATTAAAATTGCTGTGGTTGGTTGCATTACATGACACAC
A_55_P2102664						-0.0790141	-0.181451	0.0790141	0.179262	0.659973	-0.502478	229.378	225.92	321.15	362.317	433.22	180.329	Detected	Detected	Detected	Detected	Detected	Detected	predicted gene 10750 [Source:MGI Symbol;Acc:MGI:3641996] [ENSMUST00000099266]	chr2	148841664	148841723	-	mm|2qG3	ENSMUST00000099266		AK133133	chr2:148841723-148841664				AAGACAAGACCATGCCCAGTGGATCTTCTGCCTGCTCTTTGCCTAACCTTCTGGCCATAG
A_51_P435198	Cryz	crystallin, zeta	GO:0042178(xenobiotic catabolic process);GO:0051289(protein homotetramerization);GO:0055114(oxidation-reduction process)	GO:0005737(cytoplasm);GO:0005794(Golgi apparatus);GO:0005829(cytosol);GO:0043231(intracellular membrane-bounded organelle)	GO:0003723(RNA binding);GO:0003730(mRNA 3'-UTR binding);GO:0003960(NADPH:quinone reductase activity);GO:0008270(zinc ion binding);GO:0016491(oxidoreductase activity);GO:0050661(NADP binding);GO:0070402(NADPH binding)	-0.259921	-0.025641	0.384433	-0.0457168	-0.0712276	0.553609	6915.88	8602.25	13564.4	10595.4	8919.66	12815.4	Detected	Detected	Detected	Detected	Detected	Detected	Mus musculus crystallin, zeta (Cryz), mRNA [NM_009968]	chr3	154285974	154286035	+	mm|3qH4	ENSMUST00000029850	12972	NM_009968	chr3:154285974-154286035	NM_009968	TC1580336	Mm.374855	TTCAGTATGGTCACCCATCAAATGCTTCATGGTCACTATAGTTTGCTGATATGTGACATG
A_51_P218041	Tatdn1	TatD DNase domain containing 1	GO:0006309(apoptotic DNA fragmentation)	GO:0005634(nucleus);GO:0005737(cytoplasm)	GO:0004518(nuclease activity);GO:0004536(deoxyribonuclease activity);GO:0016787(hydrolase activity);GO:0016888(endodeoxyribonuclease activity, producing 5'-phosphomonoesters);GO:0046872(metal ion binding)							5.0334	4.22023	8.23851	3.83693	10.656	10.5363	Not Detected	Not Detected	Not Detected	Not Detected	Not Detected	Not Detected	Mus musculus TatD DNase domain containing 1 (Tatdn1), mRNA [NM_175151]	chr15	58721754	58721813	-	mm|15qD1	ENSMUST00000110155	69694	NM_175151	chr15:58721813-58721754	NM_175151	TC1595147	Mm.383230	CTGCCAAGCTGTAATTATCTGGAAAAGATCTCTTTATGTGTTTCTCACTTCTGGTATGTA
A_51_P165934	Phb	prohibitin	GO:0000122(negative regulation of transcription from RNA polymerase II promoter);GO:0006260(DNA replication);GO:0006355(regulation of transcription, DNA-templated);GO:0006366(transcription from RNA polymerase II promoter);GO:0008285(negative regulation of cell proliferation);GO:0010944(negative regulation of transcription by competitive promoter binding);GO:0016575(histone deacetylation);GO:00303…	GO:0005634(nucleus);GO:0005654(nucleoplasm);GO:0005737(cytoplasm);GO:0005739(mitochondrion);GO:0005743(mitochondrial inner membrane);GO:0005887(integral component of plasma membrane);GO:0016020(membrane)	GO:0000981(sequence-specific DNA binding RNA polymerase II transcription factor activity);GO:0042826(histone deacetylase binding);GO:0044212(transcription regulatory region DNA binding)	0.0195656	0.157947	-0.0800867	0.261795	-0.0195656	-0.28013	2652.5	3087.11	3106.29	4143.44	2921.29	2272.1	Detected	Detected	Detected	Detected	Detected	Detected	Mus musculus prohibitin (Phb), mRNA [NM_008831]	chr11	95541869	95541928	+	mm|11qD	ENSMUST00000125172	18673	NM_008831	chr11:95541869-95541928	NM_008831	TC1573277	Mm.263862	TCTCAAATACCCAATGGGATTCCAGCTTGAAGGATTGCATCCTGCAGGGAATGAGCACAC
A_55_P1987336											1.56679	10.3045	12.5555	4.16565	7.1848	8.04204	30.0617	Not Detected	Not Detected	Not Detected	Not Detected	Not Detected	Detected		chr6	72649215	72649274	-	mm|6qC1				chr6:072649274-072649215				AATATAGGCCTTGTGGTATTGCCATAGGCAATGTGTCTTCTGTCCTGTGAGAGACCAAGA
A_51_P121818	Prkag1	protein kinase, AMP-activated, gamma 1 non-catalytic subunit	GO:0006468(protein phosphorylation);GO:0006629(lipid metabolic process);GO:0006631(fatty acid metabolic process);GO:0006633(fatty acid biosynthetic process);GO:0010628(positive regulation of gene expression);GO:0050790(regulation of catalytic activity);GO:0051291(protein heterooligomerization)	GO:0005634(nucleus);GO:0031588(AMP-activated protein kinase complex);GO:0043234(protein complex)	GO:0000166(nucleotide binding);GO:0004672(protein kinase activity);GO:0004679(AMP-activated protein kinase activity);GO:0005524(ATP binding);GO:0016208(AMP binding);GO:0019901(protein kinase binding);GO:0030554(adenyl nucleotide binding);GO:0043531(ADP binding)	0.0284266	0.0169473	-0.192773	0.0111375	-0.269801	-0.0111375	4083.66	4283.83	4395.89	5328.83	3758.14	4189.16	Detected	Detected	Detected	Detected	Detected	Detected	Mus musculus protein kinase, AMP-activated, gamma 1 non-catalytic subunit (Prkag1), mRNA [NM_016781]	chr15	98643402	98643461	-	mm|15qF1	ENSMUST00000168846	19082	NM_016781	chr15:98643461-98643402	NM_016781	TC1573020	Mm.6670	ATAATAGCTCTGCACAAGTCTCGGTAAAATATTTTTATTCGTCTTGTTTCACTGTGTGGA
A_30_P01026525												4.82744	5.44729	5.28125	8.2732	7.31248	4.37532	Not Detected	Not Detected	Not Detected	Not Detected	Not Detected	Not Detected	lincRNA:chr8:82854412-82919089 reverse strand	chr8	82918939	82918998	-	mm|8qC2				chr8:82918998-82918939				AAGAAATTCAGCAAGTTGCTTTCCGTCTCTGGCTTAGGTGTGCTTGAGAAGGAAGATCCT
A_30_P01028640						1.22698	1.01876			-0.384925		81.7107	74.789	11.692	4.55846	30.2513	18.4778	Detected	Detected	Not Detected	Not Detected	Detected	Not Detected	lincRNA:chr12:20240893-20435318 reverse strand	chr12	20241133	20241192	-	mm|12qA1.2				chr12:20241192-20241133				TGCAATGACCAGCACAGAGCCGATTGCAATGCAAACACACAGAGGTCTTTTTTATGAGCT
A_51_P117115	Olfr53	olfactory receptor 53	GO:0007165(signal transduction);GO:0007186(G-protein coupled receptor signaling pathway);GO:0007608(sensory perception of smell);GO:0050896(response to stimulus);GO:0050911(detection of chemical stimulus involved in sensory perception of smell)	GO:0016020(membrane);GO:0016021(integral component of membrane)	GO:0004871(signal transducer activity);GO:0004930(G-protein coupled receptor activity);GO:0004984(olfactory receptor activity)		0.289873	-0.34831	0.00211906			19.1192	23.043	17.57	23.5757	13.2603	18.7668	Not Detected	Detected	Detected	Detected	Not Detected	Not Detected	Mus musculus olfactory receptor 53 (Olfr53), mRNA [NM_146960]	chr7	147838658	147838717	+	mm|7qF5	ENSMUST00000084456	258962	NM_146960	chr7:147838658-147838717	NM_146960	TC1600344	Mm.246542	CCTATATCAGTCCTGCTTCCAGCTACAGCCCAGAAAGAAGCAAATTTACCTCAGTGCTAT
A_30_P01027048						2.23641	1.55766					42.0429	27.7719	5.35107	3.55674	3.28807	3.96407	Detected	Detected	Not Detected	Not Detected	Not Detected	Not Detected	lincRNA:chr1:73004154-73007481 forward strand	chr1	73007408	73007467	+	mm|1qC3				chr1:73007408-73007467				GTGTTCCATGGCTCAACTGAGTGTTCTAGAAAATTAATTTTTCCTAAAATAAACCAAGGG
A_30_P01028853						0.0520875	0.123349	-0.0520875	-0.303612	-0.420488	0.175971	93.2879	103.637	108.906	96.28	76.079	107.178	Detected	Detected	Detected	Detected	Detected	Detected	lincRNA:chr18:75513062-75523889 reverse strand	chr18	75519534	75519593	-	mm|18qE3				chr18:75519593-75519534				AGGGTACGGAACACAACCTCAGCACCGGTCTGCTTTCCTCTCCCCATTTCTGGTCTTTCT
A_55_P1964648	Btla	B and T lymphocyte associated	GO:0002768(immune response-regulating cell surface receptor signaling pathway);GO:0007166(cell surface receptor signaling pathway);GO:0030889(negative regulation of B cell proliferation);GO:0042130(negative regulation of T cell proliferation);GO:0046642(negative regulation of alpha-beta T cell proliferation)	GO:0005887(integral component of plasma membrane);GO:0009897(external side of plasma membrane);GO:0016020(membrane);GO:0016021(integral component of membrane)	GO:0004872(receptor activity);GO:0005515(protein binding)							4.43082	3.45365	3.78129	3.55824	3.29218	3.96524	Not Detected	Not Detected	Not Detected	Not Detected	Not Detected	Not Detected	Mus musculus B and T lymphocyte associated (Btla), transcript variant 1, mRNA [NM_001037719]	chr16	45252905	45252964	+	mm|16qB5	ENSMUST00000102802	208154	NM_001037719	chr16:45252905-45252964	NM_001037719	TC1583105	Mm.38199	GCCAATCACATAGCATTTATGCTCTTATTCCTACTTAGTAAATATGTATGTTGTAGCTCC
A_55_P2102816	Rpl36a	ribosomal protein L36A		GO:0022625(cytosolic large ribosomal subunit)	GO:0003674(molecular_function)	0.165666	0.0264721	-0.168824	-0.0428696	0.318082	-0.203464	17891.9	17178.9	17805.4	20448.9	22502.9	14605.8	Detected	Detected	Detected	Detected	Detected	Detected	Mus musculus ribosomal protein L36A (Rpl36a), mRNA [NM_019865]	chrX	131122046	131122105	+	mm|XqE3	ENSMUST00000152266	19982	NM_019865	chrX:131122046-131122105	NM_019865	TC1674493	Mm.286408	ATCTAAGAGGATGCTGGCTGTTAACAGATGCGAGCATTTTGAATTGGGAGGCGACAAGAA
A_55_P1955483	Grb14	growth factor receptor bound protein 14	GO:0007165(signal transduction);GO:0008286(insulin receptor signaling pathway);GO:0009967(positive regulation of signal transduction);GO:0046627(negative regulation of insulin receptor signaling pathway)	GO:0005737(cytoplasm);GO:0005768(endosome);GO:0005794(Golgi apparatus);GO:0005886(plasma membrane);GO:0016020(membrane);GO:0043231(intracellular membrane-bounded organelle)	GO:0005070(SH3/SH2 adaptor activity);GO:0005515(protein binding);GO:0051219(phosphoprotein binding)	-0.229141	0.0324569	-0.0228858	-0.21033	0.0228858	-0.480212	1246.14	1579.62	1804.01	1667.31	1679.31	1104.01	Detected	Detected	Detected	Detected	Detected	Detected	Mus musculus growth factor receptor bound protein 14 (Grb14), mRNA [NM_016719]	chr2	64750542	64750601	-	mm|2qC1.3	ENSMUST00000028252	50915	NM_016719	chr2:64750601-64750542	NM_016719	TC1581869	Mm.214554	AAACTTGGATTCCTATTACACTCATGACTTTAAATTTATTAGTTAAAATTAAACCTTATT
A_51_P124719	Ccdc93	coiled-coil domain containing 93	GO:0008150(biological_process)	GO:0005575(cellular_component)	GO:0003674(molecular_function)	-0.251521	-0.20737	0.0692842	0.287546	-0.00328565	-0.238822	225.799	246.18	353.899	433.296	303.492	240.178	Detected	Detected	Detected	Detected	Detected	Detected	Mus musculus coiled-coil domain containing 93 (Ccdc93), transcript variant 1, mRNA [NM_001025156]	chr1	123397921	123397980	+	mm|1qE2.3	ENSMUST00000036025	70829	NM_001025156	chr1:123397921-123397980	NM_001025156	TC1579512	Mm.25788	AGGAAAATTCATTTCAGTTCTCTAGACGGATGTTGTCTTTCTCCTACTTGTTTCATTTCG
A_51_P211325	Nudt2	nudix (nucleoside diphosphate linked moiety X)-type motif 2	GO:0006915(apoptotic process)	GO:0005739(mitochondrion)	GO:0000166(nucleotide binding);GO:0004081(bis(5'-nucleosyl)-tetraphosphatase (asymmetrical) activity);GO:0005525(GTP binding);GO:0008796(bis(5'-nucleosyl)-tetraphosphatase activity);GO:0016787(hydrolase activity)	0.160326	-0.0201702	-0.374795	0.0201702	-0.151434	0.250954	717.125	669.113	621.001	859.391	653.8	805.128	Detected	Detected	Detected	Detected	Detected	Detected	Mus musculus nudix (nucleoside diphosphate linked moiety X)-type motif 2 (Nudt2), mRNA [NM_025539]	chr4	41427693	41427752	+	mm|4qA5	ENSMUST00000030154	66401	NM_025539	chr4:41427693-41427752	NM_025539	TC1579753	Mm.28574	ACAACCAAGAGCAGATAGGTTAGTGAAATTAAAATTAACTCGGCACTCTCAGGTGACAGC
A_55_P2164055	Efcab12	EF-hand calcium binding domain 12	GO:0008150(biological_process)	GO:0005575(cellular_component)	GO:0003674(molecular_function)	1.2602	1.61365	0.249561				32.2919	43.6247	20.1116	14.9761	11.6473	3.95776	Detected	Detected	Detected	Not Detected	Not Detected	Not Detected	Mus musculus EF-hand calcium binding domain 12 (Efcab12), mRNA [NM_001110506]	chr6	115772189	115772248	-	mm|6qE3	ENSMUST00000032468	212516	NM_001110506	chr6:115772248-115772189	NM_001110506	TC1584269	Mm.333333	ATGTACGCCTACCTTCGTAGTCGAAAGATCAAGATCCTAGAGATATTTAGCAAGGGGGAG
A_30_P01031037						2.28791	1.78643					73.3922	54.819	6.33253	3.54719	10.2602	6.77552	Detected	Detected	Not Detected	Not Detected	Not Detected	Not Detected	lincRNA:chr1:92177032-92180487 forward strand	chr1	92180428	92180487	+	mm|1qD				chr1:92180428-92180487				TATGTGAGTTGGAAACGGGTTTCTACAGAACAGGAAATAGGTACCACTGCGGGTTTACAC
A_30_P01029915											3.07405	8.47791	7.13175	11.3163	4.85925	9.86912	76.3489	Not Detected	Not Detected	Not Detected	Not Detected	Not Detected	Detected	lincRNA:chr13:98479793-98481177 reverse strand	chr13	98479794	98479853	-	mm|13qD1				chr13:98479853-98479794				AAAGAGAAGCAAAAGACACCCCAGTTGTTATTAATAGGCCAAAGTAAAAGATTCACTCAC
A_55_P2039044	Cyp3a59	cytochrome P450, family 3, subfamily a, polypeptide 59	GO:0055114(oxidation-reduction process)	GO:0005575(cellular_component)	GO:0003674(molecular_function);GO:0004497(monooxygenase activity);GO:0008390(testosterone 16-alpha-hydroxylase activity);GO:0016491(oxidoreductase activity);GO:0046872(metal ion binding);GO:0050649(testosterone 6-beta-hydroxylase activity)							11.7355	11.4574	6.45344	9.26269	4.25523	3.9473	Not Detected	Not Detected	Not Detected	Not Detected	Not Detected	Not Detected	Mus musculus cytochrome P450, family 3, subfamily a, polypeptide 59 (Cyp3a59), mRNA [NM_001105160]	chr5	146924485	146924544	+	mm|5qG3	ENSMUST00000035571	100041449	NM_001105160	chr5:146924485-146924544	NM_001105160		Mm.301900	GAGACTGTGTCACAGAACACCAGAGAATTTAATTAACCTTAGAACAACATAATATGAGCA
A_30_P01022811												10.7096	3.42302	5.83886	3.779	3.27977	3.94281	Not Detected	Not Detected	Not Detected	Not Detected	Not Detected	Not Detected	lincRNA:chr1:138570107-138632310 forward strand	chr1	138572899	138572958	+	mm|1qE4				chr1:138572899-138572958				TCTCTCCAAGCATGGGCAGACGGAGAGCTGCAACCCTTGGACCAACCAACGCCTGCCAGT
A_55_P2025258												21.7697	10.8603	3.74948	3.53029	8.87877	6.95723	Not Detected	Not Detected	Not Detected	Not Detected	Not Detected	Not Detected		chr14	43214924	43214983	-	mm|14qB				chr14:043214983-043214924				CATGACCATGTCGGACAAATAAGAAACACAACAGTATTTCTCTAATACATCCCAGTAAAT
A_30_P01027121						0.819373	1.15468	-0.462858	-0.590498	-0.77376	-0.288586	163.976	218.755	84.6008	81.4992	61.5032	80.212	Detected	Detected	Detected	Detected	Detected	Detected	lincRNA:chr17:6265275-6362150 reverse strand	chr17	6288982	6289041	-	mm|17qA1				chr17:6289041-6288982				AGCCATAGTTGTTGGTTATATGTGGACAGTGGGTTTGAAGGTATAACTGTCTTTAGCTGA
A_51_P180176	Gm16223	predicted gene 16223	GO:0008150(biological_process)	GO:0005575(cellular_component)	GO:0003674(molecular_function)		0.0461936	0.0147099	-0.0147099	-0.187458	0.404849	19.9414	24.0521	27.9267	28.7983	21.8915	30.7516	Not Detected	Detected	Detected	Detected	Detected	Detected	PREDICTED: Mus musculus predicted gene 16223 (Gm16223), mRNA [XM_003945391]	chr5	42607453	42607512	+	mm|5qB3		433882	XM_003945391	chr5:42607453-42607512	XM_003945391	TC1613559	Mm.319353	TGGCAGACATTCACTCTGTAAGACAAATGCTTCATGATTCATTTAGGGACCTAGAAATAT
A_51_P236469	Metap1d	methionyl aminopeptidase type 1D (mitochondrial)	GO:0006508(proteolysis)	GO:0005739(mitochondrion)	GO:0004177(aminopeptidase activity);GO:0008233(peptidase activity);GO:0008235(metalloexopeptidase activity);GO:0016787(hydrolase activity);GO:0046872(metal ion binding)	0.0108352	0.155657	-0.0381236	0.0396943	0.188665	-0.180296	819.162	957.646	993.612	1103.68	1048.58	756.522	Detected	Detected	Detected	Detected	Detected	Detected	Mus musculus methionyl aminopeptidase type 1D (mitochondrial) (Metap1d), mRNA [NM_025633]	chr2	71353717	71353776	+	mm|2qC2	ENSMUST00000138873	66559	NM_025633	chr2:71353717-71353776	NM_025633	TC1588001	Mm.152796	AGACACCTCTGAAACCTTTCTGGTGGGCAATGTGGATGAAAGTGGTAAAAAGTTAGTGGA
A_55_P1961433												4.40195	3.753	4.56649	3.50092	10.2746	3.90995	Not Detected	Not Detected	Not Detected	Not Detected	Not Detected	Not Detected		chr7	132554205	132554264	-	mm|7qF3				chr7:132554264-132554205				GACATGGTGGGTTTGCAGCTTGATGAGTGTGGAACAAACCTAAACATGAACAAGAAATAA
A_55_P1964368	Kctd14	potassium channel tetramerisation domain containing 14	GO:0006810(transport);GO:0006811(ion transport);GO:0008150(biological_process)	GO:0005575(cellular_component)	GO:0003674(molecular_function)							4.39558	3.37773	3.71207	3.49473	3.24567	3.90222	Not Detected	Not Detected	Not Detected	Not Detected	Not Detected	Not Detected	Mus musculus potassium channel tetramerisation domain containing 14 (Kctd14), transcript variant 2, mRNA [NM_001012434]	chr7	104608007	104608066	+	mm|7qE1	ENSMUST00000050732	233529	NM_001012434	chr7:104608007-104608066	NM_001012434	TC1621494	Mm.334033	TTCTTTGTGGTAGGAGTCTGACATCAGTCACCAGATTAAATAAAGAACTCTTAACTAGTC
A_55_P2248095	4930565N06Rik	RIKEN cDNA 4930565N06 gene					0.0842953	0.0534739	-0.13947			20.7256	17.6256	20.4744	18.8509	13.5173	19.4167	Not Detected	Detected	Detected	Detected	Not Detected	Not Detected	Mus musculus RIKEN cDNA 4930565N06 gene (4930565N06Rik), long non-coding RNA [NR_040476]	chr16	36880605	36880664	-	mm|16qB3	ENSMUST00000153572	68306	NR_040476	chr16:36880664-36880605	NR_040476		Mm.399193	GATGTATCAAGCTTTAAAAGGGCAAGGTTCCCATCTGGATAATAAAACTACAAGGAAACC
A_55_P2164221	Tpt1	tumor protein, translationally-controlled 1	GO:0019827(stem cell maintenance);GO:2000384(negative regulation of ectoderm development)	GO:0005615(extracellular space);GO:0005634(nucleus);GO:0005654(nucleoplasm);GO:0005737(cytoplasm);GO:0005771(multivesicular body);GO:0045298(tubulin complex)	GO:0005509(calcium ion binding);GO:0008134(transcription factor binding)	0.0688047	0.0589314	-0.0305452	-0.2139	0.0157776	-0.304762	209081	219575	244902	226986	228061	170157	Detected	Detected	Detected	Detected	Detected	Detected	Mus musculus tumor protein, translationally-controlled 1 (Tpt1), mRNA [NM_009429]	chr14	76247951	76248010	+	mm|14qD3	ENSMUST00000134040	22070	NM_009429	chr14:76247951-76248010	NM_009429	TC1717005	Mm.297482	ACCATCCATACAACACCAGGACTTAGGACAAATGGGACTGATGTCATCTTGAGCTTTTTT
A_51_P114966	Prss37	protease, serine, 37	GO:0006508(proteolysis);GO:0008150(biological_process)	GO:0005575(cellular_component);GO:0005576(extracellular region)	GO:0003674(molecular_function);GO:0003824(catalytic activity);GO:0004252(serine-type endopeptidase activity);GO:0046872(metal ion binding)	-0.721022	-0.541042	0.191733	0.403626	0.87864	0.0217018	345.171	413.478	815.428	993.972	1183.8	608.982	Detected	Detected	Detected	Detected	Detected	Detected	Mus musculus protease, serine, 37 (Prss37), mRNA [NM_026317]	chr6	40464853	40464912	-	mm|6qB1	ENSMUST00000031967	67690	NM_026317	chr6:40464912-40464853	NM_026317	TC1586525	Mm.52550	CGCATCTCATTGCCTCTGCCATTGACTGAAGGAGCTTACATGGTCCCTAAACTCAAATAA
A_30_P01023864												4.36678	3.34735	3.68251	3.46668	6.0017	3.875	Not Detected	Not Detected	Not Detected	Not Detected	Not Detected	Not Detected	lincRNA:chr7:131819366-131852866 forward strand	chr7	131844693	131844752	+	mm|7qF3				chr7:131844693-131844752				AGCCTAGTACCTATGCTCTTTCATTCTCTAACTCAGCATCCTTCTGAATGATCACACATT
A_55_P2092958	Traf2	TNF receptor-associated factor 2	GO:0002726(positive regulation of T cell cytokine production);GO:0006461(protein complex assembly);GO:0006915(apoptotic process);GO:0007165(signal transduction);GO:0007250(activation of NF-kappaB-inducing kinase activity);GO:0030163(protein catabolic process);GO:0032743(positive regulation of interleukin-2 production);GO:0033209(tumor necrosis factor-mediated signaling pathway);GO:0034351(negativ…	GO:0005737(cytoplasm);GO:0005938(cell cortex);GO:0009898(cytoplasmic side of plasma membrane);GO:0035631(CD40 receptor complex);GO:0043234(protein complex);GO:0045121(membrane raft)	GO:0004842(ubiquitin-protein ligase activity);GO:0005102(receptor binding);GO:0005164(tumor necrosis factor receptor binding);GO:0005174(CD40 receptor binding);GO:0005515(protein binding);GO:0008270(zinc ion binding);GO:0008289(lipid binding);GO:0016874(ligase activity);GO:0019899(enzyme binding);GO:0019903(protein phosphatase binding);GO:0031435(mitogen-activated protein kinase kinase kinase bin…	-0.133167	-0.262331	-0.080009	0.695068	0.603753	0.080009	138.822	134.219	180.736	325.514	261.814	169.675	Detected	Detected	Detected	Detected	Detected	Detected	Mus musculus TNF receptor-associated factor 2 (Traf2), mRNA [NM_009422]	chr2	25373541	25373600	-	mm|2qA3	ENSMUST00000028311	22030	NM_009422	chr2:25373600-25373541	NM_009422	TC1575760	Mm.3399	GGATTATTGCTCTAGGATTTCTCCATAGACATTGCCCATTTCTGTCCGTTTTTTCTACTT
A_55_P2131979	March1	membrane-associated ring finger (C3HC4) 1	GO:0000209(protein polyubiquitination);GO:0002495(antigen processing and presentation of peptide antigen via MHC class II);GO:0006955(immune response)	GO:0005764(lysosome);GO:0005765(lysosomal membrane);GO:0005768(endosome);GO:0005789(endoplasmic reticulum membrane);GO:0005794(Golgi apparatus);GO:0005886(plasma membrane);GO:0016020(membrane);GO:0016021(integral component of membrane);GO:0031410(cytoplasmic vesicle);GO:0031901(early endosome membrane);GO:0031902(late endosome membrane);GO:0032588(trans-Golgi network membrane)	GO:0004842(ubiquitin-protein ligase activity);GO:0008270(zinc ion binding);GO:0016874(ligase activity);GO:0042287(MHC protein binding);GO:0046872(metal ion binding)	1.67645	1.14092	-0.685689	-1.02218	-0.358895	-0.454101	5467.64	3988.67	1334.47	1112.28	1509.38	1316.52	Detected	Detected	Detected	Detected	Detected	Detected	Mus musculus membrane-associated ring finger (C3HC4) 1 (March1), transcript variant 3, mRNA [NM_175188]	chr8	68992804	68992863	+	mm|8qB3.2	ENSMUST00000152320	72925	NM_175188	chr8:68992804-68992863	NM_175188	TC1594534	Mm.380457	AAATGACACACACACACGCACACACACACAAAACAAAAAATTTGGTCTTAAGCCTGAAAG
A_30_P01027040											3.49991	4.34232	3.32343	3.65931	3.44454	3.19982	36.5748	Not Detected	Not Detected	Not Detected	Not Detected	Not Detected	Detected	lincRNA:chr13:98571741-98603323 forward strand	chr13	98579529	98579588	+	mm|13qD1				chr13:98579529-98579588				GTGTTCGATTTATAGTTTGTTCCACAGCCAATACACTTGAAAAAGTACAGATGTAAGCAA
A_51_P100625	Apon	apolipoprotein N	GO:0008150(biological_process)	GO:0005615(extracellular space);GO:0005737(cytoplasm)	GO:0003674(molecular_function)							14.1741	9.5839	6.39147	15.6955	6.50907	3.87821	Not Detected	Not Detected	Not Detected	Not Detected	Not Detected	Not Detected	Mus musculus apolipoprotein N (Apon), mRNA [NM_133996]	chr10	127692512	127692571	+	mm|10qD3	ENSMUST00000060782	28194	NM_133996	chr10:127692512-127692571	NM_133996	TC1583081	Mm.439846	AGCTGAATTCTGGGCCTTGGTTGTATTCATATTGTTTTGGGATATTAAGGAAAGGAAGGT
A_52_P586004	Hk3	hexokinase 3	GO:0001678(cellular glucose homeostasis);GO:0005975(carbohydrate metabolic process);GO:0006096(glycolysis);GO:0008152(metabolic process);GO:0016310(phosphorylation);GO:0046835(carbohydrate phosphorylation);GO:0051156(glucose 6-phosphate metabolic process)	GO:0005739(mitochondrion);GO:0005829(cytosol);GO:0043234(protein complex)	GO:0000166(nucleotide binding);GO:0003824(catalytic activity);GO:0004340(glucokinase activity);GO:0004396(hexokinase activity);GO:0005524(ATP binding);GO:0008865(fructokinase activity);GO:0016301(kinase activity);GO:0016740(transferase activity);GO:0016773(phosphotransferase activity, alcohol group as acceptor);GO:0019158(mannokinase activity);GO:0019899(enzyme binding);GO:0042562(hormone binding)		0.0852632	0.361667	-0.0727778	0.393115		12.5359	19.3147	27.7613	21.6203	25.5871	19.0412	Not Detected	Detected	Detected	Detected	Detected	Not Detected	Mus musculus hexokinase 3 (Hk3), transcript variant 1, mRNA [NM_001033245]	chr13	55107900	55107959	-	mm|13qB1	ENSMUST00000126234	212032	NM_001033245	chr13:55107959-55107900	NM_001033245	TC1574929	Mm.267479	AAGATCTGGGGCTGACTCTGACATCTGATGACGCCTTGATGGTCCTGGAAGTGTGCCAGG
A_30_P01031282						-0.12756	0.169191	0.0600739	0.00494575	0.225915	-0.0310717	350.382	455.105	500.737	507.244	506.579	394.981	Detected	Detected	Detected	Detected	Detected	Detected	lincRNA:chr6:67155508-67216941 forward strand	chr6	67202306	67202365	+	mm|6qC1				chr6:67202306-67202365				CTTTGGGCAATTTTCAAAGCAAAACAGGAAGAAGGCAGATGGTGGTCTCTTTGGAGCATT
A_51_P224175	2210016F16Rik	RIKEN cDNA 2210016F16 gene	GO:0008150(biological_process)	GO:0005575(cellular_component)	GO:0003674(molecular_function)	0.502027	0.39834	-0.669407	0.126036	-0.501675	-0.559979	645.935	635.646	359.863	657.342	364.538	326.198	Detected	Detected	Detected	Detected	Detected	Detected	Mus musculus RIKEN cDNA 2210016F16 gene (2210016F16Rik), mRNA [NM_027335]	chr13	58482456	58482515	-	mm|13qB1	ENSMUST00000022032	70153	NM_027335	chr13:58482515-58482456	NM_027335	TC1713384	Mm.296610	GGGTACTCAGAAGATGGAAGCTGGACAGTCATGAGTTCTAGGCCGTCCTGACGACTCGGA
A_55_P2088268	Olfr782	olfactory receptor 782	GO:0007165(signal transduction);GO:0007186(G-protein coupled receptor signaling pathway);GO:0007608(sensory perception of smell);GO:0050896(response to stimulus);GO:0050911(detection of chemical stimulus involved in sensory perception of smell)	GO:0005886(plasma membrane);GO:0016020(membrane);GO:0016021(integral component of membrane)	GO:0004871(signal transducer activity);GO:0004930(G-protein coupled receptor activity);GO:0004984(olfactory receptor activity)							4.28965	3.27534	3.61214	3.39934	3.15745	3.80624	Not Detected	Not Detected	Not Detected	Not Detected	Not Detected	Not Detected	Mus musculus olfactory receptor 782 (Olfr782), mRNA [NM_001011797]	chr10	128788337	128788396	+	mm|10qD3	ENSMUST00000077024	257985	NM_001011797	chr10:128788337-128788396	NM_001011797		Mm.422962	CACTTCCCACATGATTGTTGTCTCCATAACATATGGAAGTTGTATCTTCATGTATACTAA
A_55_P2047196	1700029I15Rik	RIKEN cDNA 1700029I15 gene	GO:0008150(biological_process)	GO:0005575(cellular_component);GO:0005576(extracellular region)	GO:0003674(molecular_function)		0.840142					7.76011	17.3944	9.50016	3.89557	12.3127	12.9283	Not Detected	Detected	Not Detected	Not Detected	Not Detected	Not Detected	RIKEN cDNA 1700029I15 gene [Source:MGI Symbol;Acc:MGI:1916742] [ENSMUST00000111280]	chr2	92225651	92225710	+	mm|2qE1	ENSMUST00000111280	75641	AK006214	chr2:92225651-92225710		TC1674041	Mm.330409	GTCAATCCAGTCGCTGTTTTTGGCAAGGGCTGGAAAGCAAGCATACAAGGAGGAGTCTAA
A_30_P01025872											3.0754	4.26275	3.78968	7.62878	3.37732	9.19258	45.2434	Not Detected	Not Detected	Not Detected	Not Detected	Not Detected	Detected	lincRNA:chr13:94194458-94195068 reverse strand	chr13	94194580	94194639	-	mm|13qC3				chr13:94194639-94194580				TTGCTTCTGTTACAAGCTAGACAAAGTGAGGAAAGGTAGGAAGCAAGACACTTGACTGGG
A_66_P104833	Slc30a8	solute carrier family 30 (zinc transporter), member 8	GO:0006810(transport);GO:0006811(ion transport);GO:0006812(cation transport);GO:0006829(zinc ion transport);GO:0006882(cellular zinc ion homeostasis);GO:0009749(response to glucose);GO:0030073(insulin secretion);GO:0032024(positive regulation of insulin secretion);GO:0032119(sequestering of zinc ion);GO:0042593(glucose homeostasis);GO:0055085(transmembrane transport);GO:0060627(regulation of vesi…	GO:0005623(cell);GO:0005886(plasma membrane);GO:0016020(membrane);GO:0016021(integral component of membrane);GO:0016023(cytoplasmic membrane-bounded vesicle);GO:0030141(secretory granule);GO:0031410(cytoplasmic vesicle)	GO:0005385(zinc ion transmembrane transporter activity);GO:0008324(cation transmembrane transporter activity);GO:0042803(protein homodimerization activity)	0.615836	0.544004	-0.140573	-0.376167	-0.0553303	0.0211201	61869.9	62243.7	45958.1	41081.3	43968	43195.7	Detected	Detected	Detected	Detected	Detected	Detected	Mus musculus solute carrier family 30 (zinc transporter), member 8 (Slc30a8), mRNA [NM_172816]	chr15	52167214	52167273	+	mm|15qC	ENSMUST00000037240	239436	NM_172816	chr15:52167214-52167273	NM_172816	TC1587057	Mm.208831	TGATTCTGCCACCATACTCAATGAGATCTTTATTTTTTGTGAAACAGTAAAACTTCCCTC
A_30_P01025563										0.263155		20.8928	15.5265	17.0832	9.04542	19.437	16.4545	Not Detected	Not Detected	Not Detected	Not Detected	Detected	Not Detected	lincRNA:chr12:110738120-110769295 forward strand	chr12	110749923	110749982	+	mm|12qF1				chr12:110749923-110749982				TGCCACCCGGCTTCACTCTGTCTGTCAACCAAGTAGTAAATAGTATCCTTAAATGGAAGC
A_55_P2009943	Spen	SPEN homolog, transcriptional regulator (Drosophila)	GO:0000122(negative regulation of transcription from RNA polymerase II promoter);GO:0006351(transcription, DNA-templated);GO:0006355(regulation of transcription, DNA-templated);GO:0006366(transcription from RNA polymerase II promoter);GO:0007219(Notch signaling pathway);GO:0045892(negative regulation of transcription, DNA-templated);GO:0045893(positive regulation of transcription, DNA-templated);…	GO:0005634(nucleus);GO:0017053(transcriptional repressor complex)	GO:0000166(nucleotide binding);GO:0001085(RNA polymerase II transcription factor binding);GO:0001191(RNA polymerase II transcription factor binding transcription factor activity involved in negative regulation of transcription);GO:0003676(nucleic acid binding);GO:0003677(DNA binding);GO:0003697(single-stranded DNA binding);GO:0003700(sequence-specific DNA binding transcription factor activity);GO…	-0.279469	0.18655	0.0295172	0.046031	-0.296196	-0.652715	2525.19	3688.23	3925.48	4178.94	2824.6	2055.53	Detected	Detected	Detected	Detected	Detected	Detected	Mus musculus SPEN homolog, transcriptional regulator (Drosophila) (Spen), mRNA [NM_019763]	chr4	141023819	141023878	-	mm|4qE1	ENSMUST00000105786	56381	NM_019763	chr4:141023878-141023819	NM_019763	TC1683456	Mm.299906	GAAACTGTTTTTCTCAGCGCAGTTTTGTTCTGTGTGTCCATTGGATTACAAACTTTATTA
A_55_P2002954						1.59364	1.02715		-0.527159	-0.22678		63.408	45.2745	13.7234	19.2534	20.3162	11.9673	Detected	Detected	Not Detected	Detected	Detected	Not Detected														AGGAAGGATAAAAGGGAATATAGCTTCTTCTTCGGGAAAACACCAAAAGGCGGATGACGC
A_51_P385635	Mrpl53	mitochondrial ribosomal protein L53	GO:0008150(biological_process)	GO:0005739(mitochondrion);GO:0005840(ribosome);GO:0030529(ribonucleoprotein complex)	GO:0003674(molecular_function)	-0.979686	-0.0566478	-0.135876	-0.043469	0.0939412	0.043469	6599.51	13231.6	14863.1	16677.4	15718.3	14141.7	Detected	Detected	Detected	Detected	Detected	Detected	Mus musculus mitochondrial ribosomal protein L53 (Mrpl53), mRNA [NM_026744]	chr6	83059717	83059776	+	mm|6qC3	ENSMUST00000101253	68499	NM_026744	chr6:83059717-83059776	NM_026744	TC1699993	Mm.333183	TGAGTGGTCTGAGAAGACCTGGGCTTTAATCACTCAAAATGCTGCATGGAGCTCATGATA
A_55_P2246700						0.072839	-0.031893	-0.326326	-0.28361	0.170517	0.218958	73.9532	72.7225	70.369	76.2856	89.5488	86.2843	Detected	Detected	Detected	Detected	Detected	Detected		chr7	11301430	11301489	-	mm|7qA1				chr7:011301489-011301430				ATATTAAGAATATGGATCCCGAACCCCCTGCCTTTAACTATAGTTCCGGGGATCTGCGAA
A_30_P01030768								0.425438				11.9801	9.56958	18.433	6.52239	14.0435	10.5296	Not Detected	Not Detected	Detected	Not Detected	Not Detected	Not Detected	lincRNA:chr13:94186098-94186634 forward strand	chr13	94186384	94186443	+	mm|13qC3				chr13:94186384-94186443				AGAAAAATGAGAAGAGAGGACAGGAGCCCATGAAAGCCCTGATTGTAAACCCTATGCAAG
A_55_P2117764	Vangl2	vang-like 2 (van gogh, Drosophila)	GO:0001569(patterning of blood vessels);GO:0001736(establishment of planar polarity);GO:0001843(neural tube closure);GO:0001942(hair follicle development);GO:0001947(heart looping);GO:0003148(outflow tract septum morphogenesis);GO:0003149(membranous septum morphogenesis);GO:0003150(muscular septum morphogenesis);GO:0003347(epicardial cell to mesenchymal cell transition);GO:0003402(planar cell pol…	GO:0005622(intracellular);GO:0005886(plasma membrane);GO:0005911(cell-cell junction);GO:0016020(membrane);GO:0016021(integral component of membrane);GO:0016323(basolateral plasma membrane);GO:0016324(apical plasma membrane);GO:0016328(lateral plasma membrane);GO:0030134(ER to Golgi transport vesicle);GO:0060187(cell pole);GO:0071944(cell periphery)	GO:0005515(protein binding)	-0.418205	-0.214268	0.109523	0.220049	1.24958	0.703778	187.78	228.707	339.7	385.985	675.15	430.911	Detected	Detected	Detected	Detected	Detected	Detected	Mus musculus vang-like 2 (van gogh, Drosophila) (Vangl2), mRNA [NM_033509]	chr1	173934594	173934653	-	mm|1qH3	ENSMUST00000111263	93840	NM_033509	chr1:173934653-173934594	NM_033509	TC1581684	Mm.36148	TTCTGCCAGTCCTACTTCCTCTTGCTCTTGTTTGTTTTTGTTTTTTGTTTTTTGTTTTTT
A_30_P01025002											3.78551	5.84111	3.19008	3.5271	3.31889	3.08008	42.9434	Not Detected	Not Detected	Not Detected	Not Detected	Not Detected	Detected	lincRNA:chr15:10363330-10371830 reverse strand	chr15	10368021	10368080	-	mm|15qA1				chr15:10368080-10368021				TGGTTTGAATCCTTTATTAGAAACCATGCAAACTTCAATTAAAAAGTACACATGCAATAA
A_55_P1995427	Nxf2	nuclear RNA export factor 2	GO:0006405(RNA export from nucleus);GO:0016973(poly(A)+ mRNA export from nucleus)	GO:0005622(intracellular);GO:0005623(cell);GO:0005634(nucleus);GO:0005635(nuclear envelope)	GO:0003723(RNA binding);GO:0003729(mRNA binding);GO:0005515(protein binding)	-0.710207	-0.205133	0.448175	0.205133	0.349272	-0.515545	78.5157	117.825	219.912	195.564	185.178	94.7423	Detected	Detected	Detected	Detected	Detected	Detected	Mus musculus nuclear RNA export factor 2 (Nxf2), mRNA [NM_031259]	chrX	131479079	131479138	-	mm|XqE3	ENSMUST00000010085	83454	NM_031259	chrX:131479138-131479079	NM_031259	TC1593388	Mm.103155	CCACATTGGCAATTTTTCTGTCTCCCTCCAAAGTTGTTTGTGATTTCATAATAAAGAGTT
A_52_P373893	Acvr1b	activin A receptor, type 1B	GO:0000082(G1/S transition of mitotic cell cycle);GO:0001701(in utero embryonic development);GO:0001942(hair follicle development);GO:0006355(regulation of transcription, DNA-templated);GO:0006468(protein phosphorylation);GO:0007165(signal transduction);GO:0007166(cell surface receptor signaling pathway);GO:0007178(transmembrane receptor protein serine/threonine kinase signaling pathway);GO:00074…	GO:0005886(plasma membrane);GO:0005887(integral component of plasma membrane);GO:0009986(cell surface);GO:0016020(membrane);GO:0016021(integral component of membrane)	GO:0000166(nucleotide binding);GO:0004672(protein kinase activity);GO:0004674(protein serine/threonine kinase activity);GO:0004675(transmembrane receptor protein serine/threonine kinase activity);GO:0004702(receptor signaling protein serine/threonine kinase activity);GO:0005024(transforming growth factor beta-activated receptor activity);GO:0005515(protein binding);GO:0005524(ATP binding);GO:0016…	-0.897211	-0.695207	-0.0697727	0.0697727	0.134333	0.497974	562.253	683.881	1251.99	1451.48	1300.64	1559.24	Detected	Detected	Detected	Detected	Detected	Detected	activin A receptor, type 1B [Source:MGI Symbol;Acc:MGI:1338944] [ENSMUST00000000544]	chr15	101043956	101044015	+	mm|15qF2	ENSMUST00000000544	11479	AK154578	chr15:101043956-101044015		TC1602576	Mm.308467	GTACAATTTATTAGAAAGGACTGTAAAATAGCCACTTAGACACTTTACCTCTCCAGTATG
A_52_P23661	Cldn19	claudin 19	GO:0019227(neuronal action potential propagation);GO:0043297(apical junction assembly)	GO:0005634(nucleus);GO:0005737(cytoplasm);GO:0005886(plasma membrane);GO:0005923(tight junction);GO:0016020(membrane);GO:0016021(integral component of membrane);GO:0016323(basolateral plasma membrane);GO:0030054(cell junction);GO:0043296(apical junction complex)	GO:0005198(structural molecule activity)							4.16287	9.46532	4.73327	4.53646	3.06437	3.70219	Not Detected	Not Detected	Not Detected	Not Detected	Not Detected	Not Detected	Mus musculus claudin 19 (Cldn19), transcript variant 1, mRNA [NM_001038590]	chr4	118929768	118929827	+	mm|4qD2.1	ENSMUST00000084309	242653	NM_001038590	chr4:118929768-118929827	NM_001038590	TC1588392	Mm.130701	TTGACTGCTGTCTCCTGGTATGCTACCCTGGTAACACAGGAATTCTTCAACCCCAGCACT
A_30_P01024081						0.52521	0.511377	-0.174312	0.310769	-0.260006	-0.206751	5366.33	5620.21	4146.53	6108.17	3523.73	3406.62	Detected	Detected	Detected	Detected	Detected	Detected	lincRNA:chr17:39960567-39992817 reverse strand	chr17	39980384	39980443	-	mm|17qB1				chr17:39980443-39980384				TCTCAGACACAAACGGGAAGGCACACAGCCAGACGGAGCACCGGAGGCACACCAGGGAAT
A_55_P2115141	Lcor	ligand dependent nuclear receptor corepressor	GO:0000122(negative regulation of transcription from RNA polymerase II promoter);GO:0006351(transcription, DNA-templated);GO:0006355(regulation of transcription, DNA-templated);GO:0006357(regulation of transcription from RNA polymerase II promoter);GO:0006366(transcription from RNA polymerase II promoter)	GO:0005634(nucleus)	GO:0003677(DNA binding);GO:0003700(sequence-specific DNA binding transcription factor activity);GO:0008134(transcription factor binding)	-0.98708	-0.587866	0.270594	0.164987	0.00453949	0.204923	61.5411	85.8184	184.649	180.617	138.475	148.246	Detected	Detected	Detected	Detected	Detected	Detected	Mus musculus ligand dependent nuclear receptor corepressor (Lcor), mRNA [NM_172154]	chr19	41634173	41634232	+	mm|19qC3	ENSMUST00000163929	212391	NM_172154	chr19:41634173-41634232	NM_172154	TC1584325	Mm.422910	CTCTGTCGTATTGGGAGCTTTATTGCTACAAATTGAAAAGCTATCTTACAAAATGATGAC
A_55_P2180156						1.32253	1.08412		-0.466465	-0.253372		43.5705	39.0537	15.6724	16.6509	16.5385	13.9688	Detected	Detected	Not Detected	Detected	Detected	Not Detected		chr2	145980162	145980221	+	mm|2qG1				chr2:145980162-145980221				AGCCTTTTTCCAGCTCCTTTACAAGGCCCAAATTACCCTGATATCTAAACTGCACAAAGA
A_30_P01024923												4.12383	3.14631	7.52684	13.1233	6.32886	7.99115	Not Detected	Not Detected	Not Detected	Not Detected	Not Detected	Not Detected	lincRNA:chr18:47327300-47333819 forward strand	chr18	47328898	47328957	+	mm|18qC				chr18:47328898-47328957				TTTTTGATGCTGAGACTTCTGGGTAACCTTTCTAGAACTTCGTGCACACATGCCTGCAGA
A_30_P01024501						0.274787	-0.0244875	0.141908		-0.168531	0.024487	21.243	18.2543	24.3109	13.0293	17.6792	18.8303	Detected	Detected	Detected	Not Detected	Detected	Detected	lincRNA:chr18:38738876-38739324 reverse strand	chr18	38739193	38739252	-	mm|18qB3				chr18:38739252-38739193				AACCAAAGTCATTCTCACTGATAAAACATTCTCTTATTTTCAAATTTGGGGGCTGGGGGC
A_55_P2178036	Serpina6	serine (or cysteine) peptidase inhibitor, clade A, member 6	GO:0006810(transport);GO:0008211(glucocorticoid metabolic process);GO:0010951(negative regulation of endopeptidase activity);GO:0030162(regulation of proteolysis)	GO:0005576(extracellular region);GO:0005615(extracellular space)	GO:0004867(serine-type endopeptidase inhibitor activity);GO:0005496(steroid binding);GO:0008289(lipid binding)							7.5668	6.6122	3.47487	9.02503	10.8877	3.6643	Not Detected	Not Detected	Not Detected	Not Detected	Not Detected	Not Detected	Mus musculus serine (or cysteine) peptidase inhibitor, clade A, member 6 (Serpina6), mRNA [NM_007618]	chr12	104886817	104886876	-	mm|12qE	ENSMUST00000044159	12401	NM_007618	chr12:104886876-104886817	NM_007618	TC1575276	Mm.290079	ATGTGCTGGCAGATGTGGGCATTAAGGATTTGTTCACCAACCAATCTGATTTCGCAGACA
A_55_P2114838						0.0104113	-0.133343	-0.332862	-0.0509396	0.189553	-0.00626278	30571.9	29260.9	30239.3	38693.8	39169.6	31863.4	Detected	Detected	Detected	Detected	Detected	Detected		chr7	14024852	14024911	-	mm|7qA1				chr7:014024911-014024852				GTTCACATTGCCAAGCTGGAAAAGGCAAAGGCTAAAGAACTCGCCATTAAATTGTGTTAA
A_30_P01033284						0.297861	0.379046	0.11164	0.226509	-0.11164		20.6188	23.0644	22.74	25.9163	17.5667	13.4609	Detected	Detected	Detected	Detected	Detected	Not Detected	lincRNA:chr8:27129927-27137444 forward strand	chr8	27137305	27137364	+	mm|8qA2				chr8:27137305-27137364				TCAGTACTACTGACTGGTACTACTTCCTCGGTACTACTGACTGGTACTACTTCCTCAGTA
A_52_P339722	Csnk1a1	casein kinase 1, alpha 1	GO:0000902(cell morphogenesis);GO:0006468(protein phosphorylation);GO:0007049(cell cycle);GO:0007067(mitosis);GO:0016055(Wnt signaling pathway);GO:0016310(phosphorylation);GO:0051301(cell division)	GO:0000775(chromosome, centromeric region);GO:0000776(kinetochore);GO:0005634(nucleus);GO:0005694(chromosome);GO:0005737(cytoplasm);GO:0005813(centrosome);GO:0005847(mRNA cleavage and polyadenylation specificity factor complex);GO:0005856(cytoskeleton);GO:0016607(nuclear speck);GO:0030529(ribonucleoprotein complex)	GO:0000166(nucleotide binding);GO:0000287(magnesium ion binding);GO:0001948(glycoprotein binding);GO:0004672(protein kinase activity);GO:0004674(protein serine/threonine kinase activity);GO:0005524(ATP binding);GO:0016301(kinase activity);GO:0016740(transferase activity);GO:0016772(transferase activity, transferring phosphorus-containing groups);GO:0042277(peptide binding);GO:0051219(phosphoprote…	0.00386047	-0.337004	-0.44781	-0.00386047	0.0895882	0.0307179	3129.95	2613.16	2871.81	4111.5	3758.74	3362.1	Detected	Detected	Detected	Detected	Detected	Detected	Mus musculus casein kinase 1, alpha 1 (Csnk1a1), mRNA [NM_146087]	chr18	61736169	61736228	+	mm|18qE1	ENSMUST00000165721	93687	NM_146087	chr18:61736169-61736228	NM_146087	TC1765645	Mm.26908	ATGACATGGAATCTTTAGGATATGTTTTGATGTATTTTAATAGAACCAGTCTGCCGTGGC
A_52_P488427	Sec14l2	SEC14-like 2 (S. cerevisiae)	GO:0006351(transcription, DNA-templated);GO:0006355(regulation of transcription, DNA-templated);GO:0006810(transport);GO:0043085(positive regulation of catalytic activity);GO:0045542(positive regulation of cholesterol biosynthetic process)	GO:0005622(intracellular);GO:0005634(nucleus);GO:0005737(cytoplasm);GO:0005829(cytosol);GO:0016021(integral component of membrane)	GO:0005215(transporter activity);GO:0008047(enzyme activator activity);GO:0008289(lipid binding);GO:0016765(transferase activity, transferring alkyl or aryl (other than methyl) groups)	-2.24033	-1.31285	0.220771	1.36587	0.886995	1.67503	24.6489	49.5721	170.313	396.423	243.733	392.126	Detected	Detected	Detected	Detected	Detected	Detected	Mus musculus SEC14-like 2 (S. cerevisiae) (Sec14l2), mRNA [NM_144520]	chr11	3997274	3997333	-	mm|11qA1	ENSMUST00000003681	67815	NM_144520	chr11:3997333-3997274	NM_144520	TC1580689	Mm.253922	CAATAAAAAGCTCTTGACCCCACACAACTTGAGAGCCAGGTTACAGGCTGCCCAGAATTC
A_55_P1975667	Rhox4g	reproductive homeobox 4G	GO:0008150(biological_process)	GO:0005575(cellular_component);GO:0005634(nucleus)	GO:0003677(DNA binding)	-0.273487	0.273487	0.407517	-0.468891	0.817074		47.6166	73.562	95.7956	54.919	114.749	16.2817	Detected	Detected	Detected	Detected	Detected	Not Detected	Mus musculus reproductive homeobox 4G (Rhox4g), mRNA [NM_001039698]	chrX	35061172	35061231	-	mm|XqA3.3	ENSMUST00000115166	664608	NM_001039698	chrX:35061231-35061172	NM_001039698	TC1585193	Mm.491809	AAGAGGAGAGAGCACTTCAGAAGAGGACAAAGTCAGTTAGGAATGAATGATGATGCCCCT
A_30_P01020724						-0.579301	-0.162407	0.338176	0.287525	-0.0260777	0.216962	241.438	340.834	572.241	581.478	400.905	442.072	Detected	Detected	Detected	Detected	Detected	Detected	lincRNA:chr18:36449530-36456800 forward strand	chr18	36451657	36451716	+	mm|18qB2				chr18:36451657-36451716				GAAAGGAGACAGATAATTTCATTTGGGAGCAAATACTTATTGCCTTGAGAAATAGCACTG
A_55_P2117146	Pa2g4	proliferation-associated 2G4	GO:0006351(transcription, DNA-templated);GO:0006355(regulation of transcription, DNA-templated);GO:0006364(rRNA processing);GO:0006417(regulation of translation);GO:0045892(negative regulation of transcription, DNA-templated)	GO:0005634(nucleus);GO:0005730(nucleolus);GO:0005737(cytoplasm);GO:0030529(ribonucleoprotein complex)	GO:0003677(DNA binding);GO:0003700(sequence-specific DNA binding transcription factor activity);GO:0003723(RNA binding);GO:0016787(hydrolase activity);GO:0031625(ubiquitin protein ligase binding)	-0.26567	-0.0175638	0.0680113	0.193647	0.0602675	-0.626277	1503.47	1888.08	2377.54	2729.92	2132.6	1234.61	Detected	Detected	Detected	Detected	Detected	Detected	Mus musculus proliferation-associated 2G4 (Pa2g4), mRNA [NM_011119]	chr10	127997151	127997210	-	mm|10qD3	ENSMUST00000026425	18813	NM_011119	chr10:127997210-127997151	NM_011119	TC1608055	Mm.4742	TGAAAATGAAAACTTCACGTGCCTTTTTCAGTGAGGTGGAACGGCGTTTTGATGCCATGC
A_55_P1991440	Zscan21	zinc finger and SCAN domain containing 21	GO:0006351(transcription, DNA-templated);GO:0006355(regulation of transcription, DNA-templated);GO:0007275(multicellular organismal development);GO:0007283(spermatogenesis);GO:0030154(cell differentiation);GO:0045893(positive regulation of transcription, DNA-templated);GO:0048477(oogenesis)	GO:0005634(nucleus)	GO:0003676(nucleic acid binding);GO:0003677(DNA binding);GO:0003700(sequence-specific DNA binding transcription factor activity);GO:0046872(metal ion binding)	-0.164039	-0.241171	0.00107431	0.113962	0.0216222	0.00134134	4091.65	4101.28	5756.89	6551.98	5266.08	4838.06	Detected	Detected	Detected	Detected	Detected	Detected	Mus musculus zinc finger and SCAN domain containing 21 (Zscan21), transcript variant 1, mRNA [NM_011757]	chr5	138575382	138575441	+	mm|5qG2	ENSMUST00000110961	22697	NM_011757	chr5:138575382-138575441	NM_011757	TC1575897	Mm.2760	GTAGTTTGTAAAGAATTGAGCCACCTTGAACAGTCTGATTCAGAATAAACGTATAGCATC
A_30_P01031650						2.80528						31.9915	11.9714	3.45839	6.96489	11.6375	3.64267	Detected	Not Detected	Not Detected	Not Detected	Not Detected	Not Detected	lincRNA:chr12:20204125-20268950 reverse strand	chr12	20249183	20249242	-	mm|12qA1.2				chr12:20249242-20249183				GCAGATGACTGGGACATGAAAAGGCTTTAGAACGTTCATTACATTCATAGAGTTTCTCTC
A_30_P01030711												4.07973	3.12596	5.91736	3.26065	4.52255	3.64198	Not Detected	Not Detected	Not Detected	Not Detected	Not Detected	Not Detected	lincRNA:chr18:35972802-35973126 forward strand	chr18	35972821	35972880	+	mm|18qB2				chr18:35972821-35972880				TAGGGTGTTCTGTAGGACTGAAGATTTCAGTCCTGCTCTCATGAACATGCTTCTTTGGGA
A_55_P1958503												9.29253	6.48602	7.20158	6.8985	10.9149	3.64145	Not Detected	Not Detected	Not Detected	Not Detected	Not Detected	Not Detected	predicted gene 21976 [Source:MGI Symbol;Acc:MGI:5439445] [ENSMUST00000180188]	chr13	99076988	99077047	+	mm|13qD1	ENSMUST00000180188			chr13:99076988-99077047				CGCTGCAGAAACGGCATCCAAGACTGTGCCGACTGGAGTGATGAAAACCTGTGCGACTAG
A_52_P67995	Eif4a3	eukaryotic translation initiation factor 4A3	GO:0000184(nuclear-transcribed mRNA catabolic process, nonsense-mediated decay);GO:0006200(ATP catabolic process);GO:0017148(negative regulation of translation);GO:0045727(positive regulation of translation);GO:0045944(positive regulation of transcription from RNA polymerase II promoter);GO:0048026(positive regulation of mRNA splicing, via spliceosome)	GO:0005634(nucleus);GO:0005737(cytoplasm);GO:0035145(exon-exon junction complex);GO:0071013(catalytic step 2 spliceosome)	GO:0003729(mRNA binding);GO:0004004(ATP-dependent RNA helicase activity);GO:0005524(ATP binding);GO:0008143(poly(A) binding)	0.119044	0.169659	-0.186488	-0.106759	0.106759	-0.27878	4140.11	4534.07	4203.61	4675.47	4645.29	3313.17	Detected	Detected	Detected	Detected	Detected	Detected	Mus musculus eukaryotic translation initiation factor 4A3 (Eif4a3), mRNA [NM_138669]	chr11	119154913	119154972	-	mm|11qE2	ENSMUST00000106253	192170	NM_138669	chr11:119154972-119154913	NM_138669	TC1713053	Mm.197555	GGCTGTGGAAAGAGAGGAATGGAAATTTGATACTCTATGTGATCTCTATGACACGCTGAC
A_66_P114042	Kctd7	potassium channel tetramerisation domain containing 7	GO:0008150(biological_process);GO:0051260(protein homooligomerization)	GO:0005575(cellular_component);GO:0005737(cytoplasm);GO:0005886(plasma membrane);GO:0016020(membrane)	GO:0003674(molecular_function)							18.1129	8.8663	8.29028	12.7604	5.81029	9.98303	Not Detected	Not Detected	Not Detected	Not Detected	Not Detected	Not Detected	Mus musculus potassium channel tetramerisation domain containing 7 (Kctd7), mRNA [NM_172509]	chr5	130631569	130631628	+	mm|5qG1.3	ENSMUST00000040616	212919	NM_172509	chr5:130631569-130631628	NM_172509		Mm.55812	AGCGCAGGAGATGGGGTATGGGGAGTTTATTGGTGTGTGATCCCAGACTGAAATGAACCT
A_55_P2457153	G2e3	G2/M-phase specific E3 ubiquitin ligase	GO:0000209(protein polyubiquitination);GO:0001824(blastocyst development);GO:0006915(apoptotic process);GO:0007275(multicellular organismal development);GO:2001243(negative regulation of intrinsic apoptotic signaling pathway)	GO:0005634(nucleus);GO:0005737(cytoplasm);GO:0005794(Golgi apparatus);GO:0043231(intracellular membrane-bounded organelle)	GO:0004842(ubiquitin-protein ligase activity);GO:0008270(zinc ion binding);GO:0016874(ligase activity);GO:0046872(metal ion binding)	-0.114187	-0.119313	0.382831	0.968718	0.176859	-0.169198	659.785	695.182	1168.43	1845.76	913.513	669.623	Detected	Detected	Detected	Detected	Detected	Detected	Mus musculus G2/M-phase specific E3 ubiquitin ligase (G2e3), transcript variant 2, mRNA [NM_001167963]	chr12	52466242	52466301	+	mm|12qC1	ENSMUST00000054308	217558	NM_001167963	chr12:52466242-52466301	NM_001167963	TC1603003	Mm.253264	GCAAGGCAGCAAATTTAGGAGAGACATTTCAACAATATTGATAGAGTTAGGATTCCAAAT
A_52_P111845	Nxph2	neurexophilin 2		GO:0005576(extracellular region)	GO:0005102(receptor binding)							4.07702	3.13206	3.46241	3.26763	3.02709	3.6427	Not Detected	Not Detected	Not Detected	Not Detected	Not Detected	Not Detected	Mus musculus neurexophilin 2 (Nxph2), mRNA [NM_008752]	chr2	23256889	23256948	+	mm|2qA3	ENSMUST00000102945	18232	NM_008752	chr2:23256889-23256948	NM_008752	TC1586514	Mm.131616	ATAATGTCTGTATTACTGAGCTTTTGAGATTACTTTACTCTCAGTGTACTCATCTTCGAG
A_51_P482148	Mecom	MDS1 and EVI1 complex locus	GO:0001701(in utero embryonic development);GO:0001780(neutrophil homeostasis);GO:0006351(transcription, DNA-templated);GO:0006355(regulation of transcription, DNA-templated);GO:0006915(apoptotic process);GO:0006954(inflammatory response);GO:0007275(multicellular organismal development);GO:0009617(response to bacterium);GO:0009791(post-embryonic development);GO:0030154(cell differentiation);GO:003…	GO:0000118(histone deacetylase complex);GO:0005634(nucleus);GO:0016607(nuclear speck)	GO:0003676(nucleic acid binding);GO:0003677(DNA binding);GO:0003700(sequence-specific DNA binding transcription factor activity);GO:0005515(protein binding);GO:0046872(metal ion binding)							5.36409	3.13428	8.59971	6.47256	4.39108	3.64378	Not Detected	Not Detected	Not Detected	Not Detected	Not Detected	Not Detected	Mus musculus MDS1 and EVI1 complex locus (Mecom), transcript variant 1, mRNA [NM_007963]	chr3	29876185	29876244	-	mm|3qA3	ENSMUST00000108270	14013	NM_007963	chr3:29876244-29876185	NM_007963	NP381265	Mm.56965	CCCGCTTGAAGCTTTGAAAGAAAAATACTTGAGACCTTCTCCAGGATTCTTGTTTCACCC
A_55_P2125823						-0.0708222	0.104511	-0.038795	-0.346224	0.326405	0.0269771	14828.7	17706.1	19025.2	16180.3	22099.3	16731.4	Detected	Detected	Detected	Detected	Detected	Detected		chr2	119495335	119495394	+	mm|2qE5				chr2:119495335-119495394				CCGGTTATCAGTAGTTCTGAATGTTAGATATTTTTTCCATGGGGTCAAAGATATCAAAGT
A_66_P102581	Ube2z	ubiquitin-conjugating enzyme E2Z (putative)	GO:0006915(apoptotic process);GO:0008150(biological_process)	GO:0005634(nucleus);GO:0005737(cytoplasm)	GO:0000166(nucleotide binding);GO:0003674(molecular_function);GO:0004842(ubiquitin-protein ligase activity);GO:0005524(ATP binding);GO:0016874(ligase activity);GO:0016881(acid-amino acid ligase activity)	-0.0518074	-0.0864658	-0.0113764	-0.00468445	0.00468445	0.00749111	2834.77	2926.33	3658.25	3868.03	3335.97	3114.27	Detected	Detected	Detected	Detected	Detected	Detected	Mus musculus ubiquitin-conjugating enzyme E2Z (putative) (Ube2z), mRNA [NM_172300]	chr11	95909874	95909933	-	mm|11qD	ENSMUST00000100528	268470	NM_172300	chr11:95909933-95909874	NM_172300	TC1656764	Mm.38802	TTATGCGCTGGTTTTAAGTTGAGGAAATATATGCACAGGAGTCAAAGAGATGTCTTTATA
A_55_P1986701	1700055N04Rik	RIKEN cDNA 1700055N04 gene	GO:0008150(biological_process);GO:0055114(oxidation-reduction process)	GO:0005575(cellular_component)	GO:0003674(molecular_function);GO:0016491(oxidoreductase activity)							4.08211	3.14336	3.47201	3.27941	3.03763	3.64922	Not Detected	Not Detected	Not Detected	Not Detected	Not Detected	Not Detected	Mus musculus RIKEN cDNA 1700055N04 gene (1700055N04Rik), mRNA [NM_028545]	chr19	3966478	3966537	+	mm|19qA	ENSMUST00000179433	73458	NM_028545	chr19:3966478-3966537	NM_028545	TC1611967	Mm.482922	CGAGTTCATGAACCAGCGGGAAAAGCCGCTAGCGCTTTATGCCTATTCCAACAACGCAGA
A_51_P112355	Igtp	interferon gamma induced GTPase	GO:0006184(GTP catabolic process);GO:0035458(cellular response to interferon-beta)	GO:0005829(cytosol)	GO:0003924(GTPase activity)	0.115814	-0.100799	0.16647	0.588133	0.0992532	-0.0992532	1720.09	1565.25	2235.55	3151.52	1924.26	1562.42	Detected	Detected	Detected	Detected	Detected	Detected	Mus musculus interferon gamma induced GTPase (Igtp), mRNA [NM_018738]	chr11	58020927	58020986	+	mm|11qB1.3	ENSMUST00000035266	16145	NM_018738	chr11:58020927-58020986	NM_018738	TC1577058	Mm.33902	ATATTCAACTGTAATAGCCCGTTCCTTCAAAGTGCAAGTATTTGCCAGGATAATCAGCCA
A_55_P2088237	Cyp27b1	cytochrome P450, family 27, subfamily b, polypeptide 1	GO:0006816(calcium ion transport);GO:0008285(negative regulation of cell proliferation);GO:0010956(negative regulation of calcidiol 1-monooxygenase activity);GO:0010980(positive regulation of vitamin D 24-hydroxylase activity);GO:0030308(negative regulation of cell growth);GO:0030500(regulation of bone mineralization);GO:0032496(response to lipopolysaccharide);GO:0033280(response to vitamin D);GO…	GO:0005737(cytoplasm);GO:0005739(mitochondrion);GO:0016020(membrane)	GO:0004497(monooxygenase activity);GO:0004498(calcidiol 1-monooxygenase activity);GO:0005506(iron ion binding);GO:0016491(oxidoreductase activity);GO:0016705(oxidoreductase activity, acting on paired donors, with incorporation or reduction of molecular oxygen);GO:0020037(heme binding);GO:0046872(metal ion binding)					0.116212		17.2914	12.4809	12.2509	16.4756	19.0986	16.7672	Not Detected	Not Detected	Not Detected	Not Detected	Detected	Not Detected	Mus musculus cytochrome P450, family 27, subfamily b, polypeptide 1 (Cyp27b1), mRNA [NM_010009]	chr10	126489922	126489981	+	mm|10qD3	ENSMUST00000165764	13115	NM_010009	chr10:126489922-126489981	NM_010009	TC1598646	Mm.6216	TTGCCTAATTTACAGCGTTTTTAAGCCTCCGCTACCTTGGTTCTTCAGCCACTCTCAAGT
A_51_P179531	Flt4	FMS-like tyrosine kinase 4	GO:0001525(angiogenesis);GO:0001934(positive regulation of protein phosphorylation);GO:0001938(positive regulation of endothelial cell proliferation);GO:0001944(vasculature development);GO:0001945(lymph vessel development);GO:0001946(lymphangiogenesis);GO:0002040(sprouting angiogenesis);GO:0006468(protein phosphorylation);GO:0007169(transmembrane receptor protein tyrosine kinase signaling pathway…	GO:0005634(nucleus);GO:0005737(cytoplasm);GO:0005886(plasma membrane);GO:0005887(integral component of plasma membrane);GO:0016020(membrane);GO:0016021(integral component of membrane)	GO:0000166(nucleotide binding);GO:0004672(protein kinase activity);GO:0004713(protein tyrosine kinase activity);GO:0004714(transmembrane receptor protein tyrosine kinase activity);GO:0005021(vascular endothelial growth factor-activated receptor activity);GO:0005515(protein binding);GO:0005524(ATP binding);GO:0016301(kinase activity);GO:0016740(transferase activity);GO:0016772(transferase activity…							18.4904	7.24099	6.85382	4.03571	9.63483	7.86607	Not Detected	Not Detected	Not Detected	Not Detected	Not Detected	Not Detected	Mus musculus FMS-like tyrosine kinase 4 (Flt4), mRNA [NM_008029]	chr11	49465646	49465705	+	mm|11qB1.2	ENSMUST00000020617	14257	NM_008029	chr11:49465646-49465705	NM_008029	TC1587041	Mm.3291	AGCTTACCCTATACTTTTACCTGACTTTAACACCTAAACAAATCAAACCTCTGTCCTGAA
A_55_P2040583	Map6d1	MAP6 domain containing 1	GO:0000226(microtubule cytoskeleton organization);GO:0007026(negative regulation of microtubule depolymerization);GO:0018009(N-terminal peptidyl-L-cysteine N-palmitoylation)	GO:0005737(cytoplasm);GO:0005794(Golgi apparatus);GO:0005798(Golgi-associated vesicle);GO:0005801(cis-Golgi network);GO:0005856(cytoskeleton);GO:0005874(microtubule)	GO:0005516(calmodulin binding);GO:0008017(microtubule binding)	-0.00638914	-0.197742	0.00638914	-0.187081	0.17227	0.254801	1882.94	1743.71	2383.79	2193.97	2411.67	2379.31	Detected	Detected	Detected	Detected	Detected	Detected	Mus musculus MAP6 domain containing 1 (Map6d1), mRNA [NM_198599]	chr16	20233448	20233507	-	mm|16qA3	ENSMUST00000040880	208158	NM_198599	chr16:20233507-20233448	NM_198599		Mm.326383	CTGAGCCATCTCTCCAGCCCAAATTTTTAAAAATACTTTATCATACCTGCTAAAATTCCT
A_30_P01031337						-0.173719	0.0207345	0.445894	-0.300662	-0.0207345	1.22811	61.7992	74.7753	119.149	74.7405	77.7561	172.172	Detected	Detected	Detected	Detected	Detected	Detected	lincRNA:chr12:53669892-53710742 forward strand	chr12	53672533	53672592	+	mm|12qC1				chr12:53672533-53672592				GAGAAAAGGGGAATCACAGGATTTCATATTCTCATCTTAGTTGAATGGTGAGAAATTAGT
A_55_P1991770	Pdlim4	PDZ and LIM domain 4			GO:0005515(protein binding);GO:0008270(zinc ion binding);GO:0046872(metal ion binding)	1.36539	-0.185609	1.02998	-0.395662	-0.776215	1.32244	241.179	87.0323	239.859	93.9715	61.8514	246.83	Detected	Detected	Detected	Detected	Detected	Detected	Mus musculus PDZ and LIM domain 4 (Pdlim4), mRNA [NM_019417]	chr11	53868434	53868493	-	mm|11qB1.3	ENSMUST00000018755	30794	NM_019417	chr11:53868493-53868434	NM_019417	TC1579660	Mm.21830	CATGGCCAGTGTAAATATATGTCCTCCTGGCCTTTCTAATAAAGTCCTTCTGCTTGCTCT
A_51_P117604	Rab5a	RAB5A, member RAS oncogene family	GO:0006184(GTP catabolic process);GO:0006810(transport);GO:0006897(endocytosis);GO:0007264(small GTPase mediated signal transduction);GO:0007399(nervous system development);GO:0015031(protein transport);GO:0030154(cell differentiation);GO:0045921(positive regulation of exocytosis);GO:0051489(regulation of filopodium assembly);GO:2000286(receptor internalization involved in canonical Wnt signaling…	GO:0001726(ruffle);GO:0005737(cytoplasm);GO:0005768(endosome);GO:0005769(early endosome);GO:0005886(plasma membrane);GO:0008021(synaptic vesicle);GO:0015629(actin cytoskeleton);GO:0016020(membrane);GO:0030139(endocytic vesicle);GO:0030424(axon);GO:0030425(dendrite);GO:0031410(cytoplasmic vesicle);GO:0042589(zymogen granule membrane);GO:0042995(cell projection);GO:0043005(neuron projection);GO:004…	GO:0000166(nucleotide binding);GO:0003924(GTPase activity);GO:0005515(protein binding);GO:0005525(GTP binding);GO:0019001(guanyl nucleotide binding);GO:0019003(GDP binding);GO:0051021(GDP-dissociation inhibitor binding)	-0.00583649	0.0909033	0.107245	-0.236923	-0.118662	0.177835	6191.77	7001.25	8403.13	6966.87	6479.62	7414.7	Detected	Detected	Detected	Detected	Detected	Detected	Mus musculus RAB5A, member RAS oncogene family (Rab5a), mRNA [NM_025887]	chr17	53646662	53646721	+	mm|17qC	ENSMUST00000017975	271457	NM_025887	chr17:53646662-53646721	NM_025887	TC1572967	Mm.329123	TCCCCTATGAAAGGAAGGGGCTTTGCTGTTCTTACATGGCTAGAACCATAATAAACAATG
A_55_P1994633	Gm711	predicted gene 711	GO:0006468(protein phosphorylation);GO:0008150(biological_process)	GO:0005575(cellular_component)	GO:0000166(nucleotide binding);GO:0003674(molecular_function);GO:0004672(protein kinase activity);GO:0005524(ATP binding);GO:0016772(transferase activity, transferring phosphorus-containing groups)	-0.0382478	0.367254	0.664925	-0.0266731	0.498717	-0.328126	54.6218	76.5022	111.591	72.7173	89.6825	47.1078	Detected	Detected	Detected	Detected	Detected	Detected	Mus musculus predicted gene 711 (Gm711), mRNA [NM_198628]	chr2	26808956	26809015	+	mm|2qA3	ENSMUST00000055406	279029	NM_198628	chr2:26808956-26809015	NM_198628	TC1587557	Mm.330079	TCCAGTATTAATTTCGTACCCCATGGTGACTAATAAAAGAAGCCCTAGGCTGTTTCTGGC
A_52_P347764	4930451C15Rik	RIKEN cDNA 4930451C15 gene	GO:0008150(biological_process)	GO:0005575(cellular_component)	GO:0003674(molecular_function)							9.10379	3.19722	4.39677	5.56648	4.21675	7.812	Not Detected	Not Detected	Not Detected	Not Detected	Not Detected	Not Detected	Mus musculus RIKEN cDNA 4930451C15 gene (4930451C15Rik), transcript variant 1, mRNA [NM_029053]	chr16	17545662	17545721	-	mm|16qA3	ENSMUST00000138839	74685	NM_029053	chr16:17545721-17545662	NM_029053	TC1591363	Mm.38634	CAGAGAATGTGAGGACCTCGCTAGCTCCATGAGTGAAATTCTTCCAGGACTCTGTATAAA
A_55_P2400691	Arhgap21	Rho GTPase activating protein 21	GO:0007030(Golgi organization);GO:0007165(signal transduction);GO:0051683(establishment of Golgi localization);GO:0051684(maintenance of Golgi location);GO:0072384(organelle transport along microtubule)	GO:0005622(intracellular);GO:0005737(cytoplasm);GO:0005794(Golgi apparatus);GO:0005856(cytoskeleton);GO:0016020(membrane);GO:0030054(cell junction);GO:0031410(cytoplasmic vesicle)	GO:0003674(molecular_function);GO:0005096(GTPase activator activity)	-0.246504	0.0484381	-0.0484381	0.0782805	0.132134	-0.244513	6766.31	8777.63	9740.03	11192	9954.79	7143.97	Detected	Detected	Detected	Detected	Detected	Detected	Mus musculus Rho GTPase activating protein 21 (Arhgap21), transcript variant 1, mRNA [NM_001128084]	chr2	20769568	20769627	-	mm|2qA3	ENSMUST00000173194	71435	NM_001128084	chr2:20769627-20769568	NM_001128084	TC1572726	Mm.28507	ACCTGTGTCATGCCTGTGTGCATACCCAACTAAACACTGGAAATAAAATTGTCTTGGTGA
A_30_P01025678						-0.433942	-0.635576	0.292362	1.41588	0.3028	0.250632	547.128	503.073	1135.83	2604.53	1031.74	927.16	Detected	Detected	Detected	Detected	Detected	Detected	lincRNA:chr10:117021051-117038683 forward strand	chr10	117032652	117032711	+	mm|10qD2				chr10:117032652-117032711				AGTTATATAGAGATCTACAATGAGACCGTTTGAGACCTGCTAGCTACTGGGACCCACAAG
A_30_P01030886												4.99526	3.22025	3.54242	4.15454	4.4393	3.70816	Not Detected	Not Detected	Not Detected	Not Detected	Not Detected	Not Detected	lincRNA:chrX:121004130-121007360 reverse strand	chrX	121004424	121004483	-	mm|XqE3				chrX:121004483-121004424				CTAGACATCTACTAACGTCCTTGAAACCATGTTCAGATTGCTGCACATCCTCCTGAAGAT
A_55_P1978336	Tmem170b	transmembrane protein 170B	GO:0008150(biological_process)	GO:0005575(cellular_component);GO:0016020(membrane);GO:0016021(integral component of membrane)	GO:0003674(molecular_function)	-0.538384	-0.0932102	0.271996	-0.260035	0.170258	-0.228408	107.891	155.323	237.422	172.808	199.53	141.022	Detected	Detected	Detected	Detected	Detected	Detected	Mus musculus transmembrane protein 170B (Tmem170b), mRNA [NM_001163572]	chr13	41730364	41730423	+	mm|13qA4	ENSMUST00000129449	621976	NM_001163572	chr13:41730364-41730423	NM_001163572	TC1747457	Mm.259830	GCTGTGAGTATACTTGACATGGATTCAGGTAACGTAGCCAGGCTTAGCTTTGTCGTGTTA
A_30_P01031093												4.16754	4.62317	3.56675	3.38146	3.13265	3.72983	Not Detected	Not Detected	Not Detected	Not Detected	Not Detected	Not Detected	lincRNA:chr6:5311375-5328075 reverse strand	chr6	5325982	5326041	-	mm|6qA1				chr6:5326041-5325982				TAGAGTACCAGTTGTATTGTTTGGAAGGCATGGCTTCCCCATTTCACAAGTAAAGAGGGG
A_51_P435363	Lipe	lipase, hormone sensitive	GO:0006361(transcription initiation from RNA polymerase I promoter);GO:0006363(termination of RNA polymerase I transcription);GO:0006629(lipid metabolic process);GO:0008152(metabolic process);GO:0008202(steroid metabolic process);GO:0008203(cholesterol metabolic process);GO:0016042(lipid catabolic process);GO:0019433(triglyceride catabolic process);GO:0042758(long-chain fatty acid catabolic proce…	GO:0005615(extracellular space);GO:0005634(nucleus);GO:0005737(cytoplasm);GO:0005739(mitochondrion);GO:0005811(lipid particle);GO:0005829(cytosol);GO:0005886(plasma membrane);GO:0005901(caveola);GO:0016020(membrane)	GO:0004806(triglyceride lipase activity);GO:0016298(lipase activity);GO:0016787(hydrolase activity);GO:0016788(hydrolase activity, acting on ester bonds);GO:0019901(protein kinase binding);GO:0033878(hormone-sensitive lipase activity);GO:0042134(rRNA primary transcript binding);GO:0047372(acylglycerol lipase activity)	2.50455	0.00750828	-0.0660195	-0.353094	0.0216017	0.364172	217.199	40.683	45.88	39.5738	43.9657	51.9431	Detected	Detected	Detected	Detected	Detected	Detected	Mus musculus lipase, hormone sensitive (Lipe), transcript variant 1, mRNA [NM_010719]	chr7	26165828	26165887	-	mm|7qA3	ENSMUST00000054301	16890	NM_010719	chr7:26165887-26165828	NM_010719	TC1753163	Mm.333679	GAAGAAGCTGACAATAAAGGACTTGAGCAACTCAGAGCCTTCAGACAGCCCCGAGATGTC
A_52_P116134	Aldh2	aldehyde dehydrogenase 2, mitochondrial	GO:0008152(metabolic process);GO:0043066(negative regulation of apoptotic process);GO:0055114(oxidation-reduction process)	GO:0005739(mitochondrion)	GO:0004029(aldehyde dehydrogenase (NAD) activity);GO:0005515(protein binding);GO:0016491(oxidoreductase activity);GO:0016620(oxidoreductase activity, acting on the aldehyde or oxo group of donors, NAD or NADP as acceptor);GO:0042802(identical protein binding);GO:0070404(NADH binding)	-0.250082	-0.037467	0.037467	0.468361	0.0461698	1.87831	175.187	214.657	268.317	380.682	243.434	807.607	Detected	Detected	Detected	Detected	Detected	Detected	Mus musculus aldehyde dehydrogenase 2, mitochondrial (Aldh2), mRNA [NM_009656]	chr5	122022137	122022690	-	mm|5qF	ENSMUST00000129753	11669	NM_009656	chr5:122022690-122022137	NM_009656	TC1607784	Mm.284446	CCTCAGGTGGATGAAACTCAGTTTAAGAAGATCCTCGGCTACATCAAATCGGGACAACAA
A_55_P1960659	Fer1l6	fer-1-like 6 (C. elegans)	GO:0008150(biological_process)	GO:0005575(cellular_component)	GO:0003674(molecular_function)	0.343831	0.325921	-0.033942	-0.462985	0.102204	-1.09649	252.214	263.401	243.576	190.406	241.397	97.9893	Detected	Detected	Detected	Detected	Detected	Detected	fer-1-like 6 (C. elegans) [Source:MGI Symbol;Acc:MGI:3645398] [ENSMUST00000159177]	chr15	58494324	58494383	+	mm|15qD1	ENSMUST00000159177	631797	XM_905719	chr15:58494324-58494383	XM_905719		Mm.309441	TGGAAGAACTACAAGAAGTACATCATCATCGCCTTCATCCTGATCATCCTCATCGTCTTC
A_55_P1991945						0.180116	-0.076812	-0.354385	0.563764	-0.012233	-0.467525	296.411	262.296	256.791	510.707	293.556	199.491	Detected	Detected	Detected	Detected	Detected	Detected		chr17	22872288	22872347	+	mm|17qA3.3				chr17:022872288-022872347				AACCCACAGGACTTGCCCCAGAGAAAGTCCTCACTTGTTACCAGCAAGCTTGCGGGGTAA
A_66_P114582												4.21453	3.29637	3.61356	3.4294	3.17785	3.77219	Not Detected	Not Detected	Not Detected	Not Detected	Not Detected	Not Detected	Mus musculus clone J558.13 immunoglobulin heavy chain variable region mRNA, partial cds. [AF303844]	chr12	116432036	116432095	-	mm|12qF2			AF303844	chr12:116432095-116432036		NP614445	Mm.313452	TTCACTAATTACTTGATAGAGTGGGTAAAGCAGAGGCCTGGACAGGGCCTTGAGTGGATT
A_55_P2055864	Dvl2	dishevelled 2, dsh homolog (Drosophila)	GO:0001843(neural tube closure);GO:0001934(positive regulation of protein phosphorylation);GO:0003007(heart morphogenesis);GO:0003151(outflow tract morphogenesis);GO:0006366(transcription from RNA polymerase II promoter);GO:0007275(multicellular organismal development);GO:0007379(segment specification);GO:0007507(heart development);GO:0016055(Wnt signaling pathway);GO:0021535(cell migration in hi…	GO:0005622(intracellular);GO:0005634(nucleus);GO:0005737(cytoplasm);GO:0005829(cytosol);GO:0005856(cytoskeleton);GO:0005886(plasma membrane);GO:0005938(cell cortex);GO:0016020(membrane);GO:0030136(clathrin-coated vesicle);GO:0031410(cytoplasmic vesicle);GO:0045177(apical part of cell)	GO:0004871(signal transducer activity);GO:0005109(frizzled binding);GO:0005515(protein binding);GO:0019904(protein domain specific binding);GO:0042802(identical protein binding);GO:0043621(protein self-association)	0.175132	0.177625	-0.405783	-0.479668	0.0236411	-1.39157	122.767	130.038	102.99	102.98	125.077	43.6964	Detected	Detected	Detected	Detected	Detected	Detected	dishevelled 2, dsh homolog (Drosophila) [Source:MGI Symbol;Acc:MGI:106613] [ENSMUST00000102575]	chr11	69825744	69825803	+	mm|11qB3	ENSMUST00000102575	13543	BC092396	chr11:69825744-69825803				AGTTGTGAATTTTGTCCCCAAACTGGGTACGATTAGTAGCATGATCAACCTGCAAGAGGG
A_66_P111490	Gm10646	predicted gene 10646	GO:0008150(biological_process)	GO:0005575(cellular_component)	GO:0003674(molecular_function)							4.23601	3.3184	3.63445	3.45047	3.19747	3.79129	Not Detected	Not Detected	Not Detected	Not Detected	Not Detected	Not Detected	Mus musculus 16 days neonate thymus cDNA, RIKEN full-length enriched library, clone:A130010D05 product:hypothetical protein, full insert sequence. [AK037358]	chr9	66954708	66954767	+	mm|9qC		100038622	AK037358	chr9:66954708-66954767			Mm.387246	TGTGGGATATCAGTACATCAAGGAGGCTCCTAACTATAATCCCTCTTTTTAAAAGAAATG
A_55_P2106700	Vmn2r59	vomeronasal 2, receptor 59	GO:0007165(signal transduction);GO:0007186(G-protein coupled receptor signaling pathway);GO:0008150(biological_process)	GO:0005575(cellular_component);GO:0005886(plasma membrane);GO:0016020(membrane);GO:0016021(integral component of membrane)	GO:0003674(molecular_function);GO:0004871(signal transducer activity);GO:0004930(G-protein coupled receptor activity)							7.16021	9.38851	15.4427	12.3306	10.8724	11.8841	Not Detected	Not Detected	Not Detected	Not Detected	Not Detected	Not Detected	Mus musculus vomeronasal 2, receptor 59 (Vmn2r59), mRNA [NM_001105056]	chr7	49267182	49267241	-	mm|7qB3	ENSMUST00000168489	628444	NM_001105056	chr7:49267241-49267182	NM_001105056		Mm.469901	CAGAAAAAATCTCCTGTCTTGGCATCAGGCACAAAAAACATTCAAGAAGGAATATCAATT
A_30_P01029368												4.25897	3.48192	3.65623	5.12167	3.21792	3.81147	Not Detected	Not Detected	Not Detected	Not Detected	Not Detected	Not Detected	lincRNA:chr10:21710544-21710942 forward strand	chr10	21710720	21710779	+	mm|10qA3				chr10:21710720-21710779				GAGCTAAACTGTACACATGTGTGTGCTGGAGCAATACAAAATGATATTTTCTTATTATCG
A_55_P2107995	Psd	pleckstrin and Sec7 domain containing	GO:0030182(neuron differentiation);GO:0032012(regulation of ARF protein signal transduction);GO:0050790(regulation of catalytic activity)	GO:0005886(plasma membrane);GO:0016020(membrane);GO:0016021(integral component of membrane);GO:0030054(cell junction);GO:0042995(cell projection)	GO:0005085(guanyl-nucleotide exchange factor activity);GO:0005086(ARF guanyl-nucleotide exchange factor activity);GO:0005543(phospholipid binding)	0.508054	0.396033	-0.180116	-0.423919	0.12089	-2.1059	1405.62	1375.26	1094.7	972.979	1216.24	242.09	Detected	Detected	Detected	Detected	Detected	Detected	Mus musculus pleckstrin and Sec7 domain containing (Psd), mRNA [NM_028627]	chr19	46387342	46387401	-	mm|19qC3	ENSMUST00000096029	73728	NM_028627	chr19:46387401-46387342	NM_028627	TC1582052	Mm.268532	TATGCAGCACTGCTTCGAGTCAAGATGAAGGCAGCCAGCGAGGAGCTGGACACCATAGAG
A_55_P2139886	Sft2d1	SFT2 domain containing 1	GO:0008150(biological_process)	GO:0005575(cellular_component)	GO:0003674(molecular_function)		-0.0660811	0.0662971	0.0288038	-0.0168271	-0.288227	15.1811	24.3275	31.6442	32.4496	26.9392	20.7958	Not Detected	Detected	Detected	Detected	Detected	Detected	Mus musculus SFT2 domain containing 1 (Sft2d1), mRNA [NM_134114]	chr17	8520196	8520255	+	mm|17qA1	ENSMUST00000154156	106489	NM_134114	chr17:8520196-8520255	NM_134114	TC1587507	Mm.311080	TTAAAAATGTGAAACTTTATATACTTCAAGCTTAAAATTACTTATTAAGTGTAATAAAAA
A_52_P257758	Reg4	regenerating islet-derived family, member 4	GO:0008150(biological_process)	GO:0005576(extracellular region);GO:0005615(extracellular space);GO:0005737(cytoplasm)	GO:0030246(carbohydrate binding)							4.29572	3.37854	6.44738	3.50712	4.11867	3.8436	Not Detected	Not Detected	Not Detected	Not Detected	Not Detected	Not Detected	Mus musculus regenerating islet-derived family, member 4 (Reg4), mRNA [NM_026328]	chr3	98037005	98040251	+	mm|3qF2.2	ENSMUST00000029469	67709	NM_026328	chr3:98037005-98040251	NM_026328	TC1585407	Mm.46306	GCATTGCGCTGAGATGAACCCCAAGGATAAATTCTTAACTTGGAACAAAAATGGATGTGC
A_55_P1972991	Pcsk6	proprotein convertase subtilisin/kexin type 6	GO:0006508(proteolysis);GO:0007354(zygotic determination of anterior/posterior axis, embryo);GO:0007368(determination of left/right symmetry);GO:0009100(glycoprotein metabolic process);GO:0016485(protein processing);GO:0016486(peptide hormone processing);GO:0032902(nerve growth factor production);GO:0032940(secretion by cell)	GO:0005615(extracellular space);GO:0005794(Golgi apparatus);GO:0009986(cell surface);GO:0031012(extracellular matrix)	GO:0004175(endopeptidase activity);GO:0004252(serine-type endopeptidase activity);GO:0008201(heparin binding);GO:0008233(peptidase activity);GO:0008236(serine-type peptidase activity);GO:0016787(hydrolase activity);GO:0048406(nerve growth factor binding)		0.0665526	-2.57264	1.99877	2.35519	1.02173	15.9227	128.276	24.435	611.433	670.736	247.987	Not Detected	Detected	Detected	Detected	Detected	Detected	Mus musculus proprotein convertase subtilisin/kexin type 6 (Pcsk6), mRNA [NM_011048]	chr7	73195141	73195200	+	mm|7qC	ENSMUST00000055576	18553	NM_011048	chr7:73195141-73195200	NM_011048	TC1598112	Mm.294007	CTGTTGAATCCACACTTCAAATAAGAAATCAGTGAAGCAAATCTAATGTTAACCCTGAGT
A_30_P01018376						-0.266378	0.332015	-0.200777	0.268034	0.200777	-0.278882	28.5793	45.7537	37.5306	54.6655	44.7073	29.8728	Detected	Detected	Detected	Detected	Detected	Detected	lincRNA:chr1:153685487-153710962 reverse strand	chr1	153699274	153699333	-	mm|1qG2				chr1:153699333-153699274				ATGAATAAGCCCTTTGTCCTCAAGAATTTCATTCAGAGAAAATCGTAAAAATCACCCCTA
A_52_P116253	Atf2	activating transcription factor 2	GO:0003151(outflow tract morphogenesis);GO:0006351(transcription, DNA-templated);GO:0006355(regulation of transcription, DNA-templated);GO:0006366(transcription from RNA polymerase II promoter);GO:0006970(response to osmotic stress);GO:0006974(cellular response to DNA damage stimulus);GO:0016573(histone acetylation);GO:0031573(intra-S DNA damage checkpoint);GO:0032915(positive regulation of trans…	GO:0005634(nucleus);GO:0005737(cytoplasm);GO:0005739(mitochondrion);GO:0005741(mitochondrial outer membrane);GO:0016020(membrane);GO:0035861(site of double-strand break)	GO:0000980(RNA polymerase II distal enhancer sequence-specific DNA binding);GO:0001077(RNA polymerase II core promoter proximal region sequence-specific DNA binding transcription factor activity involved in positive regulation of transcription);GO:0001102(RNA polymerase II activating transcription factor binding);GO:0003676(nucleic acid binding);GO:0003677(DNA binding);GO:0003682(chromatin bindin…	-0.117772	0.0432384	0.126554	-0.505649	0.183658	-0.29244	69.4635	82.123	103.25	70.1102	96.8713	64.888	Detected	Detected	Detected	Detected	Detected	Detected	Mus musculus activating transcription factor 2 (Atf2), transcript variant 1, mRNA [NM_001025093]	chr2	73684290	73684349	-	mm|2qC3	ENSMUST00000128531	11909	NM_001025093	chr2:73684349-73684290	NM_001025093	TC1621829	Mm.209903	AAGTTCTGACTCAAGTGTAATTATTCAACAAGCAGTACCTTCACCAACCTCAAGTACTGT
A_55_P2202184	4933400F21Rik	RIKEN cDNA 4933400F21 gene										10.176	3.43068	3.74071	6.87711	8.61517	5.93087	Not Detected	Not Detected	Not Detected	Not Detected	Not Detected	Not Detected	Mus musculus RIKEN cDNA 4933400F21 gene (4933400F21Rik), long non-coding RNA [NR_015540]	chr1	91574066	91574125	-	mm|1qD		74403	NR_015540	chr1:91574125-91574066	NR_015540	TC1597637	Mm.444291	AATGGTGTCCTTGGCTTTAAAATGTGGCCATTAGGGACTCAGTTAAAAATAAATTCTCTT
A_30_P01027718												4.36195	3.44412	3.75347	3.56811	11.2865	3.9025	Not Detected	Not Detected	Not Detected	Not Detected	Not Detected	Not Detected	lincRNA:chr11:58136882-58143829 forward strand	chr11	58139986	58140045	+	mm|11qB1.3				chr11:58139986-58140045				CCAACAGAAAGACTGATGTTTCATTTTAGCCTTTTGTAGGTAAACTAACTATGAAGAGGT
A_30_P01025243												4.37588	10.4671	3.7664	3.58061	5.24875	3.91478	Not Detected	Not Detected	Not Detected	Not Detected	Not Detected	Not Detected	lincRNA:chr3:121615836-121616109 forward strand	chr3	121615905	121615964	+	mm|3qG1				chr3:121615905-121615964				TATTTGAAACTACTAGGCAGCAAGTGATCACCTTCAAGCCCCATTTCAGCTGCTGTAAGC
A_51_P232142	Thumpd3	THUMP domain containing 3	GO:0008150(biological_process);GO:0032259(methylation)	GO:0005575(cellular_component)	GO:0003674(molecular_function);GO:0003723(RNA binding);GO:0008168(methyltransferase activity);GO:0016740(transferase activity)	-0.0446444	0.390513	-0.128738	0.0446444	-0.173426	-0.184163	4091.37	5849.3	4843.27	5748.23	4234.48	3916.14	Detected	Detected	Detected	Detected	Detected	Detected	Mus musculus THUMP domain containing 3 (Thumpd3), mRNA [NM_008188]	chr6	113017932	113017991	+	mm|6qE3	ENSMUST00000032398	14911	NM_008188	chr6:113017932-113017991	NM_008188	TC1576040	Mm.781	TTACACTGCTTGACCACTCCAGAATGCTTGATTTCTAGCAAGGTGATTGTAATGGTATTT
A_51_P112308	1810011O10Rik	RIKEN cDNA 1810011O10 gene	GO:0006915(apoptotic process);GO:0008150(biological_process)	GO:0005575(cellular_component)	GO:0003674(molecular_function)	0.746046	-0.127529	0.631325	0.127529	-0.923112	1.79414	182.264	105.189	211.228	156.782	64.8534	397.371	Detected	Detected	Detected	Detected	Detected	Detected	Mus musculus RIKEN cDNA 1810011O10 gene (1810011O10Rik), mRNA [NM_026931]	chr8	25548154	25548213	-	mm|8qA2	ENSMUST00000052622	69068	NM_026931	chr8:25548213-25548154	NM_026931	TC1579520	Mm.25775	CTCCAGACACTGTAGTAAGCATTAGGAAATGAATATGGGGGATTTTAGAAGGATGCTGTG
A_55_P2077497						1.61691	1.24793	-1.3489	-0.387806	-0.650164	-0.21671	50577.9	41412	8123.56	16644.4	11890.6	14961.5	Detected	Detected	Detected	Detected	Detected	Detected	predicted gene, 17678 [Source:MGI Symbol;Acc:MGI:4937312] [ENSMUST00000167348]	chr3	57850492	57850670	+	mm|3qD	ENSMUST00000167348		AK158706	chr3:57850492-57850670		TC1682940	Mm.235238	GAAGAAGAAGAAGAAGAAGAAGAAGAAGAAGAAGGAGAAGAAGAAGAAAGAAGGAAAGAA
A_55_P1997585						0.448361	0.232015		0.306647	-0.232015		27.1018	24.6667	15.3642	32.4433	19.1374	9.76636	Detected	Detected	Not Detected	Detected	Detected	Not Detected		chr7	27737339	27737398	+	mm|7qA3				chr7:027737339-027737398				AACTACACTGAGTTTCTTGTCCCATTGAGCCTGGGCTGCATGAGGTTAAAGGGAATGATT
A_30_P01032673												10.6576	11.778	6.96091	15.1203	4.8674	3.97926	Not Detected	Not Detected	Not Detected	Not Detected	Not Detected	Not Detected	lincRNA:chr11:112898724-113062945 reverse strand	chr11	112899241	112899300	-	mm|11qE2				chr11:112899300-112899241				AATGAACAAACAAGATGTGGAGTTGACTTTCCCTGTTTGCAGTCTGTCACCGCATGGAGT
A_55_P2159865	Zfp59	zinc finger protein 59	GO:0006355(regulation of transcription, DNA-templated);GO:0008150(biological_process)	GO:0005622(intracellular);GO:0005634(nucleus)	GO:0003674(molecular_function);GO:0003676(nucleic acid binding);GO:0003677(DNA binding);GO:0046872(metal ion binding)	0.00539112	-0.0461483	0.338434	0.395257	0.19181	-0.219522	772.247	787.918	1220.67	1336.3	994.427	696.689	Detected	Detected	Detected	Detected	Detected	Detected	Mus musculus zinc finger protein 59 (Zfp59), mRNA [NM_011762]	chr7	28641517	28641576	+	mm|7qA3		22717	NM_011762	chr7:28641517-28641576	NM_011762	TC1633181	Mm.379046	TGCAAGAGCCAAAGGGTGTCTTCAAGGAAATACTGACTTCCAGACACAACAGATGCACAT
A_55_P2115851	9930013L23Rik	RIKEN cDNA 9930013L23 gene	GO:0008150(biological_process)	GO:0005737(cytoplasm)	GO:0003674(molecular_function)	0.855571	0.670795	0.435401	-0.754712	0.131908		43.2734	40.2566	40.5809	18.7182	29.6535	4.01958	Detected	Detected	Detected	Detected	Detected	Not Detected	Mus musculus RIKEN cDNA 9930013L23 gene (9930013L23Rik), mRNA [NM_030728]	chr7	91082361	91082420	-	mm|7qD3	ENSMUST00000064174	80982	NM_030728	chr7:91082420-91082361	NM_030728	TC1585969	Mm.160389	ATCTGAGAGTGGTTGGCTCCAGACCAGGATCTTTCAGCTTATGTTCACTCTGAGCAAATA
A_55_P2013158	Ablim1	actin-binding LIM protein 1	GO:0007010(cytoskeleton organization);GO:0007411(axon guidance);GO:0045944(positive regulation of transcription from RNA polymerase II promoter)	GO:0005737(cytoplasm);GO:0005856(cytoskeleton);GO:0015629(actin cytoskeleton)	GO:0003779(actin binding);GO:0005515(protein binding);GO:0008270(zinc ion binding);GO:0046872(metal ion binding)							6.9257	3.60073	3.90277	9.8899	3.43514	4.04683	Not Detected	Not Detected	Not Detected	Not Detected	Not Detected	Not Detected	Mus musculus actin-binding LIM protein 1 (Ablim1), transcript variant 1, mRNA [NM_178688]	chr19	57111672	57111731	-	mm|19qD2	ENSMUST00000111546	226251	NM_178688	chr19:57111731-57111672	NM_178688	NP865467	Mm.217161	AAAGCTAAACTCTTCTAAGTCCCTCGAGTAAACGACAATCAGGAAACGAACTCTCAGTGG
A_30_P01033143												4.54064	3.61558	3.91646	3.72038	3.44618	4.06074	Not Detected	Not Detected	Not Detected	Not Detected	Not Detected	Not Detected	lincRNA:chr19:6268793-6276607 forward strand	chr19	6276399	6276458	+	mm|19qA				chr19:6276399-6276458				TTTTGGGAGTTCCTAGCCAGCGGAAACACTGCAGTTGGGGAGCGCAGCTGAAGTACTTGG
A_55_P2089467												7.36626	4.44424	3.93059	10.9658	8.38372	4.07463	Not Detected	Not Detected	Not Detected	Not Detected	Not Detected	Not Detected		chr5	78969865	78969924	+	mm|5qD				chr5:078969865-078969924				AAACAGAAAGAAAAAGAGATCTACGTGACATTGTATTTGCCTGGGAAGACAGAGCACTAG
A_52_P637282	Wipf1	WAS/WASL interacting protein family, member 1	GO:0008154(actin polymerization or depolymerization);GO:0030036(actin cytoskeleton organization);GO:0030048(actin filament-based movement);GO:0046827(positive regulation of protein export from nucleus);GO:0051707(response to other organism)	GO:0005737(cytoplasm);GO:0005856(cytoskeleton);GO:0005884(actin filament);GO:0015629(actin cytoskeleton);GO:0031410(cytoplasmic vesicle);GO:0042995(cell projection)	GO:0003779(actin binding);GO:0005515(protein binding)	3.21779	4.24585	1.26053				86.4204	186.351	27.9258	3.74453	3.46801	4.08787	Detected	Detected	Detected	Not Detected	Not Detected	Not Detected	Mus musculus WAS/WASL interacting protein family, member 1 (Wipf1), mRNA [NM_153138]	chr2	73267829	73267888	-	mm|2qC3	ENSMUST00000094681	215280	NM_153138	chr2:73267888-73267829	NM_153138	TC1693201	Mm.223504	GGGTGATTATTGAAGTCTCCTCAAACTTTTGGTATGAAATTTAACTTTCCCTGTTCATAG
A_65_P16630	BC068281	cDNA sequence BC068281	GO:0008150(biological_process)	GO:0005575(cellular_component)	GO:0003674(molecular_function)	-0.216516	0.311351	0.22318	0.474198	-0.350261	-0.0679927	53.4	81.4112	90.8841	113.829	55.0781	62.4079	Detected	Detected	Detected	Detected	Detected	Detected	Mus musculus cDNA sequence BC068281 (BC068281), transcript variant 1, mRNA [NM_001170858]	chr12	4858720	4862114	+	mm|12qA1.1	ENSMUST00000085793	238037	NM_001170858	chr12:4858720-4862114	NM_001170858	TC1583929	Mm.146087	ATGCTCCATATGTTCACCTCATTTACCAGAACCCTTGTTCTGTAGGTCCCACTGAGAGAA
A_55_P2048508						0.38233	0.403332		0.666179	0.114288		26.4579	28.3868	15.3889	42.5392	24.8637	17.5597	Detected	Detected	Not Detected	Detected	Detected	Not Detected		chr12	72110456	72110515	-	mm|12qC3				chr12:072110515-072110456				TGTTTTCTCCCTTTTTAAACATTCTTTCAGGGGCCAGTGCGCATGTGGGTGAAGCTGAAA
A_30_P01031930						1.46199	1.40331					36.6417	37.2005	13.4949	10.3742	4.5153	4.52978	Detected	Detected	Not Detected	Not Detected	Not Detected	Not Detected	lincRNA:chr7:49715933-49771497 reverse strand	chr7	49728709	49728768	-	mm|7qB3				chr7:49728768-49728709				AAATTGGAGCTTACGTTTACTTACTGCTGTCTTGGGATAATGAGTGCCTGTTTTATACTG
A_30_P01027340						0.774942	0.378587		0.129691			25.5762	20.5476	12.7124	21.5965	5.16059	14.4047	Detected	Detected	Not Detected	Detected	Not Detected	Not Detected	lincRNA:chr3:35783763-35784442 reverse strand	chr3	35783982	35784041	-	mm|3qB				chr3:35784041-35783982				TGTCAATAGGCCAGCAGCACACCACATGGGGCTTATTTCCCAACTCTGTTATGAAAAAAT
A_55_P2149791						1.45423	0.982136					41.2255	31.4262	6.59486	8.41298	12.2808	7.02664	Detected	Detected	Not Detected	Not Detected	Not Detected	Not Detected	UI-M-HU0-cqu-o-17-0-UI.r1 NIH_BMAP_HU0 Mus musculus cDNA clone IMAGE:30667264 5', mRNA sequence [CO046494]	chr6	98457779	98457838	-	mm|6qD3			CO046494	chr6:98457838-98457779			Mm.454018	AACGCAACATGCGATTCTTCTCAACAGCTTTATTTCTGGAACGCCTTGATGCTACGGGAA
A_30_P01029403						-0.582052	-0.164035	0.403019	0.163606	0.856553	-0.627614	56.1889	79.3826	139.563	124.424	172.35	57.4015	Detected	Detected	Detected	Detected	Detected	Detected	lincRNA:chr12:111829967-111830904 forward strand	chr12	111830410	111830469	+	mm|12qF1				chr12:111830410-111830469				TTTCTTTCCTTCTTTCTCTAATTTACTCATAAGACAGGGTCTCGCCTTGGCTAGCCTTAT
A_66_P101786	Gm10748	predicted gene 10748	GO:0008150(biological_process)	GO:0005575(cellular_component)	GO:0003674(molecular_function)	1.58028	1.33557					24.1024	21.5097	4.03644	8.63336	11.2461	4.18313	Detected	Detected	Not Detected	Not Detected	Not Detected	Not Detected	PREDICTED: Mus musculus predicted gene 10748 (Gm10748), misc_RNA [XR_142015]	chr3	5215093	5215152	+	mm|3qA1		100038710	XR_142015	chr3:5215093-5215152	XR_142015	TC1595135	Mm.490595	TAAACACTTGATGTAGCCTTGGGGTTCGCCAACAGTTAAAGACTCTGGCAAGGTTCTAGT
A_55_P2085979	Igf1	insulin-like growth factor 1	GO:0001932(regulation of protein phosphorylation);GO:0001974(blood vessel remodeling);GO:0006417(regulation of translation);GO:0007399(nervous system development);GO:0007613(memory);GO:0008284(positive regulation of cell proliferation);GO:0008285(negative regulation of cell proliferation);GO:0010001(glial cell differentiation);GO:0010613(positive regulation of cardiac muscle hypertrophy);GO:00140…	GO:0005576(extracellular region);GO:0005614(interstitial matrix);GO:0005615(extracellular space);GO:0005622(intracellular)	GO:0005158(insulin receptor binding);GO:0005159(insulin-like growth factor receptor binding);GO:0005178(integrin binding);GO:0005179(hormone activity);GO:0005496(steroid binding);GO:0005515(protein binding);GO:0008083(growth factor activity);GO:0043539(protein serine/threonine kinase activator activity)	-0.211024	-0.118965	0.356458	-0.0486069	0.0486069	0.33141	526.16	593.021	978.435	777.674	712.81	807.97	Detected	Detected	Detected	Detected	Detected	Detected	Mus musculus insulin-like growth factor 1 (Igf1), transcript variant 2, mRNA [NM_184052]	chr10	87378456	87378515	+	mm|10qC1	ENSMUST00000062862	16000	NM_184052	chr10:87378456-87378515	NM_184052		Mm.268521	AACCATTAAAAACATGCCACCAAGACCTTCCCTCCCCTTCTTAAAAATATAAATCAGAGT
A_51_P217598												4.70458	3.76549	6.28603	3.84062	3.55064	4.20895	Not Detected	Not Detected	Not Detected	Not Detected	Not Detected	Not Detected	RIKEN cDNA 4932442E05 gene [Source:MGI Symbol;Acc:MGI:1921665] [ENSMUST00000059966]	chr10	118300073	118300132	+	mm|10qD2	ENSMUST00000059966		AK016565	chr10:118300073-118300132		TC1593868	Mm.458174	AAGGCGACTGTATGTTCTACTAAGGGAGGTGCTATCTTTTTCGACTTCAAAAGCAAGGCA
A_55_P2358299	AU021128	expressed sequence AU021128										4.71845	3.77774	4.07307	3.84951	3.55765	5.35326	Not Detected	Not Detected	Not Detected	Not Detected	Not Detected	Not Detected	AU019847 Mouse eight-cell stage embryo cDNA Mus musculus cDNA clone J0523C08 3'. [AU019847]	chr2	52734832	52734890	-	mm|2qC1.1		99209	AU019847	chr2:052734890-052734832			Mm.26187	CAGCTCAAAGGTAGAATTCAAGGGATATTAGCTGGCCATAATTATGGTGTTTTCTGCTGA
A_55_P1969885						-0.0696149	0.0918775	-0.45385	0.00481463	-0.00481463	-0.0689311	302.903	358.225	291.22	421.207	358.516	319.519	Detected	Detected	Detected	Detected	Detected	Detected														ATGAATAATCGGTGCCACACACAGCAGTGGAGAATTAGTGTTTCTCATGAAGTGGAAGGG
A_55_P2287105	4933407C09Rik	RIKEN cDNA 4933407C09 gene				1.35966	1.00399					42.9981	35.532	4.10554	3.87235	3.57539	9.43636	Detected	Detected	Not Detected	Not Detected	Not Detected	Not Detected	Mus musculus adult male testis cDNA, RIKEN full-length enriched library, clone:4933407C09 product:unclassifiable, full insert sequence. [AK016713]	chr2	168906208	168906267	-	mm|2qH3		71023	AK016713	chr2:168906267-168906208		TC1718440	Mm.61180	CTAGCTGCCAGTGATGTTTCATTGCATGTAAGGAAAAAAGCAAGTTGAAGAACATTATTT
A_55_P2073642	1600014C10Rik	RIKEN cDNA 1600014C10 gene	GO:0008150(biological_process)	GO:0005575(cellular_component);GO:0005739(mitochondrion);GO:0016020(membrane);GO:0016021(integral component of membrane)	GO:0003674(molecular_function)	0.339161	0.195066	-0.354825	0.0484796	-0.543982	-1.40819	316.092	302.465	245.181	341.269	193.936	99.2648	Detected	Detected	Detected	Detected	Detected	Detected	Mus musculus RIKEN cDNA 1600014C10 gene (1600014C10Rik), transcript variant 1, mRNA [NM_001085385]	chr7	38979930	38979989	+	mm|7qB2	ENSMUST00000067854	72244	NM_001085385	chr7:38979930-38979989	NM_001085385	TC1575436	Mm.187554	GCCATGCTAACGACCTATGTCACCAAGGAGCTGCAGGCTGAGATCCGCTATGAGGACTAG
A_30_P01024658												4.78099	7.23704	5.46264	4.39368	3.58379	4.28113	Not Detected	Not Detected	Not Detected	Not Detected	Not Detected	Not Detected	lincRNA:chr16:64796849-64843249 reverse strand	chr16	64822248	64822307	-	mm|16qC1.3				chr16:64822307-64822248				TTCTTACAAAAGGAAAAGCTGTTCATGAATTATACCATATTTTATCATCAGGTCCTCCAA
A_30_P01017657						0.435956	-0.0131788		-0.236207	0.262454		29.4043	22.7744	20.059	24.37	29.5039	19.0279	Detected	Detected	Not Detected	Detected	Detected	Not Detected	lincRNA:chrX:121970356-121970881 reverse strand	chrX	121970777	121970836	-	mm|XqE3				chrX:121970836-121970777				CACAAGTTCAAAGAAGATCACACAGTGCCTGGGCCGTCTTCTGCTGGACAACATGGACAG
A_51_P101375	St6gal1	beta galactoside alpha 2,6 sialyltransferase 1	GO:0006486(protein glycosylation)	GO:0005576(extracellular region);GO:0005794(Golgi apparatus);GO:0016020(membrane);GO:0016021(integral component of membrane);GO:0030173(integral component of Golgi membrane)	GO:0003835(beta-galactoside alpha-2,6-sialyltransferase activity);GO:0008373(sialyltransferase activity);GO:0016740(transferase activity);GO:0016757(transferase activity, transferring glycosyl groups)							5.64297	6.38018	6.94384	7.83083	7.36869	4.38004	Not Detected	Not Detected	Not Detected	Not Detected	Not Detected	Not Detected	Mus musculus beta galactoside alpha 2,6 sialyltransferase 1 (St6gal1), transcript variant 1, mRNA [NM_145933]	chr16	23358405	23358465	+	mm|16qB1	ENSMUST00000115335	20440	NM_145933	chr16:23358405-23358465	NM_145933	TC1575344	Mm.149029	GAAGCCTACTCAGTTACTCTAGAGTAAAGTTGTTCCCAGGGCAGTCCCTTTTGATCCTTA
A_30_P01031899												4.81238	3.85798	4.1524	3.89811	3.59098	4.31259	Not Detected	Not Detected	Not Detected	Not Detected	Not Detected	Not Detected	lincRNA:chr3:84609788-84618062 forward strand	chr3	84614363	84614422	+	mm|3qF1				chr3:84614363-84614422				CTTCTTATAACTGTCTATGAGAAAAATACAGAGCCACAAGAGATCTTATTCTTACGGCTT
A_52_P401475	Ubxn4	UBX domain protein 4	GO:0006986(response to unfolded protein);GO:0008150(biological_process)	GO:0005634(nucleus);GO:0005737(cytoplasm);GO:0005783(endoplasmic reticulum);GO:0016020(membrane)	GO:0003674(molecular_function)							13.0052	11.7145	7.07738	14.8159	3.5919	10.824	Not Detected	Not Detected	Not Detected	Not Detected	Not Detected	Not Detected	Mus musculus UBX domain protein 4 (Ubxn4), mRNA [NM_026390]	chr1	130175865	130175924	+	mm|1qE4	ENSMUST00000027592	67812	NM_026390	chr1:130175865-130175924	NM_026390	TC1601299	Mm.293321	ATTTCTAATGTCATTTTTAGAAAAATTTTATGCATATAATCAAATATGTAATCTTTATTT
A_55_P2001510						0.0371037	0.12379	-0.100904	-0.313895	-0.0736666	0.0871496	324988	364923	370602	336506	340581	354749	Detected	Detected	Detected	Detected	Detected	Detected		chr8	42693822	42693881	-	mm|8qA4				chr8:042693881-042693822				GGGGCCTAGGGAGCCCTCCATACTCTCTTGAATACCATCAATAAAGTTCGATGCACCCCC
A_55_P2021378	Wapal	wings apart-like homolog (Drosophila)	GO:0007049(cell cycle);GO:0007067(mitosis);GO:0008156(negative regulation of DNA replication);GO:0009636(response to toxic substance);GO:0035562(negative regulation of chromatin binding);GO:0045875(negative regulation of sister chromatid cohesion);GO:0051301(cell division);GO:0071168(protein localization to chromatin);GO:0071922(regulation of cohesin localization to chromatin)	GO:0000785(chromatin);GO:0000795(synaptonemal complex);GO:0005634(nucleus);GO:0005694(chromosome);GO:0005737(cytoplasm);GO:0008278(cohesin complex);GO:0015630(microtubule cytoskeleton);GO:0043231(intracellular membrane-bounded organelle)	GO:0003674(molecular_function)	0.0064044	-0.0064044	0.0975213	0.108971	-0.137509	-0.849825	2415.37	2531.44	3228.48	3424.9	2473.78	1406.77	Detected	Detected	Detected	Detected	Detected	Detected	Mus musculus wings apart-like homolog (Drosophila) (Wapal), mRNA [NM_001004436]	chr14	35558984	35559043	+	mm|14qB	ENSMUST00000111895	218914	NM_001004436	chr14:35558984-35559043	NM_001004436	TC1614136	Mm.27957	ATTCATTCGTGTTTGGATTTTTATGATCACCCGATTTCTTCATCATGCATTCTGCGTTTG
A_30_P01032696												6.53359	7.57531	4.93804	4.11569	3.5887	4.34842	Not Detected	Not Detected	Not Detected	Not Detected	Not Detected	Not Detected	lincRNA:chr5:108544188-108545013 forward strand	chr5	108544754	108544813	+	mm|5qF				chr5:108544754-108544813				TGCAAAGTCAGTTACTGGATAATCAAAGGAGTCACTCCAGGAAGAAAAGGAGCCTCAGAG
A_30_P01033588												8.44377	5.83254	12.8587	5.28228	4.10419	5.40956	Not Detected	Not Detected	Not Detected	Not Detected	Not Detected	Not Detected	lincRNA:chr5:110891642-110918642 forward strand	chr5	110910064	110910123	+	mm|5qF				chr5:110910064-110910123				AGTTGTACTTGTTCCACTCGAAGCCTGGTGTGCACGCGGCTGAAAAAGTGTGGCTTGCGG
A_55_P2051787	Gbx1	gastrulation brain homeobox 1	GO:0006351(transcription, DNA-templated);GO:0006355(regulation of transcription, DNA-templated);GO:0007628(adult walking behavior);GO:0019230(proprioception);GO:0021522(spinal cord motor neuron differentiation)	GO:0005575(cellular_component);GO:0005634(nucleus)	GO:0003677(DNA binding);GO:0003700(sequence-specific DNA binding transcription factor activity);GO:0043565(sequence-specific DNA binding)							4.85731	3.89106	4.18736	3.90211	3.58208	4.36265	Not Detected	Not Detected	Not Detected	Not Detected	Not Detected	Not Detected	Mus musculus gastrulation brain homeobox 1 (Gbx1), mRNA [NM_015739]	chr5	24010244	24010303	-	mm|5qA3	ENSMUST00000088311	231044	NM_015739	chr5:24010303-24010244	NM_015739	TC1599006	Mm.246596	GGCCAGCGTATTCCCGGGACACAAGACTATTTGGCCTGAGACTGTTCTAGAGACCTCAGG
A_55_P2038822	Jph4	junctophilin 4	GO:0007612(learning);GO:0048167(regulation of synaptic plasticity);GO:0050885(neuromuscular process controlling balance)	GO:0005783(endoplasmic reticulum);GO:0005790(smooth endoplasmic reticulum);GO:0005886(plasma membrane);GO:0016020(membrane);GO:0016021(integral component of membrane);GO:0043198(dendritic shaft)	GO:0003674(molecular_function)	0.742077	0.322892		-0.0648117	-0.149845		36.258	28.6718	17.9517	27.3711	22.1109	4.36883	Detected	Detected	Not Detected	Detected	Detected	Not Detected	Mus musculus 13 days embryo forelimb cDNA, RIKEN full-length enriched library, clone:5930404A10 product:weakly similar to JUNCTOPHILIN TYPE3 [Homo sapiens], full insert sequence. [AK031092]	chr14	55730140	55730199	-	mm|14qC3		319984	AK031092	chr14:55730199-55730140		TC1589170		ATGATTCTAAACCACCTAATAGCAGAGGGTGTTGAAACGGGAGGAGGATTGAGGAAGCAT
A_55_P2027042	Olfr629	olfactory receptor 629	GO:0007165(signal transduction);GO:0007186(G-protein coupled receptor signaling pathway);GO:0007608(sensory perception of smell);GO:0050896(response to stimulus);GO:0050911(detection of chemical stimulus involved in sensory perception of smell)	GO:0005886(plasma membrane);GO:0016020(membrane);GO:0016021(integral component of membrane)	GO:0004871(signal transducer activity);GO:0004930(G-protein coupled receptor activity);GO:0004984(olfactory receptor activity)							4.86637	4.82166	4.19288	3.89533	3.57053	4.37434	Not Detected	Not Detected	Not Detected	Not Detected	Not Detected	Not Detected	Mus musculus olfactory receptor 629 (Olfr629), mRNA [NM_146821]	chr7	110888715	110888774	-	mm|7qE3	ENSMUST00000051346	258818	NM_146821	chr7:110888774-110888715	NM_146821		Mm.377707	GGAATGCTGTTTTAATGTAGTAGTGTAATAGCCTTATTTGCCACTTTTCCCTCAATGTGC
A_55_P2114697	Gcm1	glial cells missing homolog 1 (Drosophila)	GO:0006351(transcription, DNA-templated);GO:0006355(regulation of transcription, DNA-templated);GO:0007275(multicellular organismal development);GO:0045944(positive regulation of transcription from RNA polymerase II promoter);GO:0060018(astrocyte fate commitment);GO:0060143(positive regulation of syncytium formation by plasma membrane fusion);GO:0060670(branching involved in labyrinthine layer mo…	GO:0005634(nucleus);GO:0005667(transcription factor complex)	GO:0003677(DNA binding);GO:0003700(sequence-specific DNA binding transcription factor activity);GO:0005515(protein binding);GO:0008134(transcription factor binding);GO:0008270(zinc ion binding);GO:0046872(metal ion binding)	1.72493	1.33268	-1.4833	-0.429806	-0.6078	-0.25359	48810.9	39325.7	6627.18	14476.5	10964.6	13059.1	Detected	Detected	Detected	Detected	Detected	Detected	Mus musculus glial cells missing homolog 1 (Drosophila) (Gcm1), mRNA [NM_008103]	chr7	123731567	123731626	-	mm|7qF1	ENSMUST00000024104	14531	NM_008103	chr7:123731626-123731567	NM_008103	TC1677874	Mm.1400	GAAGAAGAAGAAGAAGAAGAAGAAGAAGAAGAAGAAGAAGAAGAGGAGGAGGAAGGGGAA
A_30_P01026324						0.088588	0.209217	-0.12493	0.155638	-0.140484	-0.088588	204.931	235.592	221.778	283.517	197.856	191.1	Detected	Detected	Detected	Detected	Detected	Detected	lincRNA:chr4:149383134-149451259 reverse strand	chr4	149443246	149443305	-	mm|4qE2				chr4:149443305-149443246				CCCCTGCTATGTCCTGTGTCCTCGGCTACCTTTCTGTTTGAACCCGTGTGTCTGTCTGTC
A_30_P01020924												4.87069	3.89428	4.19414	3.87794	3.54576	4.38668	Not Detected	Not Detected	Not Detected	Not Detected	Not Detected	Not Detected	lincRNA:chr17:95255725-95272425 forward strand	chr17	95257803	95257862	+	mm|17qE5				chr17:95257803-95257862				TACATCTTGAACCTCAGTAGTCGTAGGGTTTTCTACAGCCTTACTTATGGGGATCCGTCT
A_55_P1992530	Clec4b1	C-type lectin domain family 4, member b1	GO:0051281(positive regulation of release of sequestered calcium ion into cytosol)									4.8702	4.01656	4.19266	3.86977	3.53507	4.38908	Not Detected	Not Detected	Not Detected	Not Detected	Not Detected	Not Detected	Mus musculus C-type lectin domain family 4, member b1 (Clec4b1), transcript variant 1, mRNA [NM_001190310]	chr6	123015995	123016054	+	mm|6qF2	ENSMUST00000078559	69810	NM_001190310	chr6:123015995-123016054	NM_001190310	TC1596108	Mm.333374	CTATCTGAACTTGACAGGTACCATTCATTGACCTGCTTCAGTGAAGGGAATATGGTGTCA
A_55_P2106801	Bglap3	bone gamma-carboxyglutamate protein 3	GO:0008150(biological_process);GO:0030500(regulation of bone mineralization);GO:0031214(biomineral tissue development)	GO:0005576(extracellular region)	GO:0005509(calcium ion binding)	0.0953052	-0.241822	-0.35826	-0.138634	0.0157325	0.278013	132.51	110.918	121.422	148.803	141.904	158.576	Detected	Detected	Detected	Detected	Detected	Detected	Mus musculus bone gamma-carboxyglutamate protein 3 (Bglap3), mRNA [NM_031368]	chr3	88172540	88172599	-	mm|3qF1	ENSMUST00000107543	12095	NM_031368	chr3:88172599-88172540	NM_031368		Mm.482191	TCTCTGCCCTGCAAGTATGGATGTCACAGCAGCTCCAAAATAAAGTTCAGATGAGGAAGT
A_55_P2170817	AI847159	expressed sequence AI847159										8.91061	12.1057	4.18663	11.9385	15.6242	7.58628	Not Detected	Not Detected	Not Detected	Not Detected	Not Detected	Not Detected	Mus musculus expressed sequence AI847159 (AI847159), long non-coding RNA [NR_045264]	chr2	129003886	129003945	-	mm|2qF1	ENSMUST00000141786	100048701	NR_045264	chr2:129003945-129003886	NR_045264	TC1666183	Mm.428544	CTAAAATCTCCTTATGGCACTTAAATGTTTATGGGTAATAAAAGGAATCACTCCTCTCCT
A_55_P1967478	Hbb-y	hemoglobin Y, beta-like embryonic chain	GO:0000122(negative regulation of transcription from RNA polymerase II promoter);GO:0006810(transport);GO:0015671(oxygen transport);GO:0051291(protein heterooligomerization)	GO:0005833(hemoglobin complex)	GO:0005344(oxygen transporter activity);GO:0005506(iron ion binding);GO:0019825(oxygen binding);GO:0020037(heme binding);GO:0031721(hemoglobin alpha binding);GO:0046872(metal ion binding)							13.3988	6.08836	5.47131	10.8967	6.6803	10.532	Not Detected	Not Detected	Not Detected	Not Detected	Not Detected	Not Detected	Mus musculus hemoglobin Y, beta-like embryonic chain (Hbb-y), mRNA [NM_008221]	chr7	111000268	111000327	-	mm|7qE3	ENSMUST00000033229	15135	NM_008221	chr7:111000327-111000268	NM_008221	TC1720538	Mm.440164	ATACTGGACTGTTCCTTGAAAGCACATCATGTTTAATAAAGATCATCCTTCCTGGTAATC
A_55_P1968320	Agbl3	ATP/GTP binding protein-like 3	GO:0006508(proteolysis)	GO:0005575(cellular_component);GO:0005737(cytoplasm)	GO:0004180(carboxypeptidase activity);GO:0004181(metallocarboxypeptidase activity);GO:0008233(peptidase activity);GO:0008237(metallopeptidase activity);GO:0008270(zinc ion binding);GO:0016787(hydrolase activity);GO:0046872(metal ion binding)							15.9277	5.46485	4.17597	3.82383	3.47932	4.39029	Not Detected	Not Detected	Not Detected	Not Detected	Not Detected	Not Detected	ATP/GTP binding protein-like 3 [Source:MGI Symbol;Acc:MGI:1923473] [ENSMUST00000135304]	chr6	34753585	34753644	+	mm|6qB1	ENSMUST00000135304	76223	AK054066	chr6:34753585-34753644		TC1606939	Mm.150047	ATGCTGAGCAAAAATTGCCCAAATATAGTACGTACCTTTAAGACTTTAACTTCCCTTTAG
A_30_P01025820												4.85052	3.86193	4.169	3.80906	4.59146	4.38813	Not Detected	Not Detected	Not Detected	Not Detected	Not Detected	Not Detected	lincRNA:chr8:91471819-91551119 reverse strand	chr8	91548556	91548615	-	mm|8qC3				chr8:91548615-91548556				TTTTTTAAAAGTGGTCAAACAGAAAGTCCGAAGTGATTTGCAGTTAACGTGGACTTCTAG
A_30_P01032978						0.217129	0.289234	0.0630212	-0.321358	-0.392978	-0.337198	780.293	867.367	879.937	709.487	578.49	560.244	Detected	Detected	Detected	Detected	Detected	Detected	lincRNA:chr15:77164450-77201325 reverse strand	chr15	77173705	77173764	-	mm|15qE1				chr15:77173764-77173705				CTGCAGCGTGGAACAGCAAAGCATCTCCATCTCCAGGCTCTTCTCGTGCGCCTTCCTTCA
A_55_P2089500	Cyp4f40	cytochrome P450, family 4, subfamily f, polypeptide 40	GO:0055114(oxidation-reduction process)	GO:0005575(cellular_component)	GO:0004497(monooxygenase activity);GO:0016491(oxidoreductase activity);GO:0046872(metal ion binding)							4.83302	3.84086	4.15129	3.77593	5.22152	4.37988	Not Detected	Not Detected	Not Detected	Not Detected	Not Detected	Not Detected	Mus musculus cytochrome P450, family 4, subfamily f, polypeptide 40 (Cyp4f40), mRNA [NM_001101588]	chr17	32812862	32812921	+	mm|17qB1	ENSMUST00000165061	631304	NM_001101588	chr17:32812862-32812921	NM_001101588		Mm.328950	TCCGTTTTGATCCAGAGAACATCCAGGCTAGATCACCTCTGTCATTTATTCCCTTCTCAG
A_30_P01019936						0.386064	0.332761	-0.0222666	0.0222666	-0.380539	0.426399	49.1956	50.1326	46.5149	50.4893	32.7231	53.3405	Detected	Detected	Detected	Detected	Detected	Detected	lincRNA:chr11:53592946-53637922 reverse strand	chr11	53597173	53597232	-	mm|11qB1.3				chr11:53597232-53597173				TGATGAACTAGAAATCTCAAATCCCAGGGACCCTCTCTCCATTTCTGAGCAGACTGAAAC
A_55_P2023523	Aloxe3	arachidonate lipoxygenase 3	GO:0006629(lipid metabolic process);GO:0006631(fatty acid metabolic process);GO:0006665(sphingolipid metabolic process);GO:0008544(epidermis development);GO:0019233(sensory perception of pain);GO:0019369(arachidonic acid metabolic process);GO:0019372(lipoxygenase pathway);GO:0035357(peroxisome proliferator activated receptor signaling pathway);GO:0043651(linoleic acid metabolic process);GO:004544…	GO:0005737(cytoplasm)	GO:0003824(catalytic activity);GO:0005506(iron ion binding);GO:0016491(oxidoreductase activity);GO:0016702(oxidoreductase activity, acting on single donors with incorporation of molecular oxygen, incorporation of two atoms of oxygen);GO:0016853(isomerase activity);GO:0046872(metal ion binding);GO:0051120(hepoxilin A3 synthase activity);GO:0051213(dioxygenase activity)	-1.66722	0.00190067	-0.668572	0.625206	0.246454	-0.00190067	86.3926	290.517	216.613	558.924	368.34	288.919	Detected	Detected	Detected	Detected	Detected	Detected	Mus musculus arachidonate lipoxygenase 3 (Aloxe3), mRNA [NM_011786]	chr11	68962557	68962616	+	mm|11qB3	ENSMUST00000021268	23801	NM_011786	chr11:68962557-68962616	NM_011786	TC1586687	Mm.41989	CATCCTATTGTCTGTCTTTGAGCCCAGTGACTTCAATAAAAGCTAACGTATTTGGCTCTC
A_51_P124798	Tmem192	transmembrane protein 192	GO:0008150(biological_process)	GO:0005764(lysosome);GO:0005768(endosome);GO:0016020(membrane);GO:0016021(integral component of membrane)	GO:0003674(molecular_function)	-0.159554	-0.110907	0.370979	-0.160386	0.0361757	0.318336	2414.44	2640.59	4376.31	3186.79	3129.22	3545.39	Detected	Detected	Detected	Detected	Detected	Detected	Mus musculus transmembrane protein 192 (Tmem192), transcript variant 1, mRNA [NM_028427]	chr8	67488190	67489455	+	mm|8qB3.1	ENSMUST00000026595	73067	NM_028427	chr8:67488190-67489455	NM_028427	TC1678120	Mm.294445	TGGAGCTGATCTGTTCCCTGAGCTGTCTGATCCTCTATATAGTGAAGATTAGGAGGTTCA
A_55_P1952915	Sh3bgr	SH3-binding domain glutamic acid-rich protein	GO:0008150(biological_process)	GO:0005829(cytosol)	GO:0003674(molecular_function);GO:0017124(SH3 domain binding)	-1.65825	0.238579	-1.02747	1.13227	-0.238579	1.13284	35.5371	139.935	69.0481	324.714	107.583	259.342	Detected	Detected	Detected	Detected	Detected	Detected	Mus musculus SH3-binding domain glutamic acid-rich protein (Sh3bgr), mRNA [NM_015825]	chr16	96450481	96450540	+	mm|16qC4	ENSMUST00000048770	50795	NM_015825	chr16:96450481-96450540	NM_015825		Mm.28638	TGGCTTTCAGAACAAAACACTTCCCAGAGAGCAATCATAAATAAAGATTGATGCCAAGAA
A_55_P1977345	Olfr191	olfactory receptor 191	GO:0007165(signal transduction);GO:0007186(G-protein coupled receptor signaling pathway);GO:0007608(sensory perception of smell);GO:0050896(response to stimulus);GO:0050911(detection of chemical stimulus involved in sensory perception of smell)	GO:0005886(plasma membrane);GO:0016020(membrane);GO:0016021(integral component of membrane)	GO:0004871(signal transducer activity);GO:0004930(G-protein coupled receptor activity);GO:0004984(olfactory receptor activity)						3.40923	4.4284	3.45448	3.78305	3.5619	3.29284	35.6515	Not Detected	Not Detected	Not Detected	Not Detected	Not Detected	Detected	Mus musculus olfactory receptor 191 (Olfr191), mRNA [NM_001011807]	chr16	59085825	59085884	-	mm|16qC1.3	ENSMUST00000078517	258035	NM_001011807	chr16:59085884-59085825	NM_001011807		Mm.377334	GTAAGTCTTTTAACATTGTCCTTTTTAGGTGGATTCATTCATGCTTTAATTCACGAAGGC
A_55_P2123484	Gm11627	predicted gene 11627	GO:0008150(biological_process)	GO:0005575(cellular_component)	GO:0003674(molecular_function)		1.786					13.8337	19.5058	7.37244	6.26541	5.5112	4.82407	Not Detected	Detected	Not Detected	Not Detected	Not Detected	Not Detected	Mus musculus predicted gene 11627 (Gm11627), long non-coding RNA [NR_040286]	chr11	102437803	102437862	-	mm|11qE1	ENSMUST00000139829	100040792	NR_040286	chr11:102437862-102437803	NR_040286	TC1663474	Mm.277966	CGAGTCACCCGGGATATTTAAAATATTCTAGTAGCCACGTAGTTTAACAGAAAGAAAAAA
A_30_P01027307												4.43461	3.45185	3.78123	4.16229	4.21743	3.96325	Not Detected	Not Detected	Not Detected	Not Detected	Not Detected	Not Detected	lincRNA:chr4:33369310-33369871 reverse strand	chr4	33369470	33369529	-	mm|4qA5				chr4:33369529-33369470				TGGAAAGCACCTCACAGAGGCTAAAAGCCTAGTCATACTGGAACCATGGGATTTCCCATT
A_55_P2262743	Gm671	predicted gene 671	GO:0008150(biological_process)	GO:0005575(cellular_component)	GO:0003674(molecular_function)		0.00282049		-0.00282097	0.743964	0.321303	10.5452	23.4538	13.9569	29.1785	41.9545	29.1632	Not Detected	Detected	Not Detected	Detected	Detected	Detected	H8188G08-5 NIA Mouse Unique Gene Set Version 2 Mus musculus cDNA clone H8188G08 5', mRNA sequence [CK332063]	chr15	101225858	101225917	-	mm|15qF2		268853	CK332063	chr15:101225917-101225858		TC1604837	Mm.383464	ATACAATGAGATTGTGTCTCAATCAATCAATAAAAAAGGAACCATGTGGTCCCATGGGCC
A_55_P2164694						0.368522	-0.13776	-0.415579	1.10056	0.137761		33.6478	25.049	24.519	73.8088	32.4481	5.60223	Detected	Detected	Detected	Detected	Detected	Not Detected		chr15	61939168	61939227	+	mm|15qD1				chr15:061939168-061939227				TCTGGTATGACGCTGGGCGCCTGTGGGAGAAAGACAAAAAATAGAAGTTGTTCGAGTTAA
A_55_P2083454	Gm10844	predicted gene 10844						0.359559	-0.0154724	0.415741		16.6015	13.6085	25.0736	20.3481	23.5095	9.65482	Not Detected	Not Detected	Detected	Detected	Detected	Not Detected	PREDICTED: Mus musculus predicted gene 10844 (Gm10844), misc_RNA [XR_105445]	chr11	104155586	104155645	-	mm|11qE1		100303739	XR_105445	chr11:104155645-104155586	XR_105445		Mm.449812	TCTCTTTAAACCTTGCCACACATCACTCCTAAAAACAGCACTACCTGGGACTGGAGAGAT
A_52_P127362	Vmp1	vacuole membrane protein 1	GO:0006914(autophagy);GO:0007155(cell adhesion);GO:0007566(embryo implantation);GO:0010506(regulation of autophagy);GO:0016337(cell-cell adhesion);GO:0034329(cell junction assembly)	GO:0000407(pre-autophagosomal structure);GO:0000421(autophagic vacuole membrane);GO:0005773(vacuole);GO:0005783(endoplasmic reticulum);GO:0005886(plasma membrane);GO:0016020(membrane);GO:0016021(integral component of membrane)	GO:0003674(molecular_function)	-0.0724096	-0.100293	-0.446067	0.0959015	0.0881376	0.41822	6295.86	6529.82	6097.59	9343.49	7963.13	9326.91	Detected	Detected	Detected	Detected	Detected	Detected	Mus musculus vacuole membrane protein 1 (Vmp1), mRNA [NM_029478]	chr11	86398254	86398313	-	mm|11qC	ENSMUST00000018315	75909	NM_029478	chr11:86398313-86398254	NM_029478	TC1652413	Mm.491180	TGAAACAGTATAAGGAAAATCTGGTTGGTGTCTCACAAATGAGTACGCCATTTTTTATTC
A_55_P1954388	Vmn2r72	vomeronasal 2, receptor 72	GO:0007165(signal transduction);GO:0007186(G-protein coupled receptor signaling pathway)	GO:0005886(plasma membrane);GO:0016020(membrane);GO:0016021(integral component of membrane)	GO:0004871(signal transducer activity);GO:0004930(G-protein coupled receptor activity)							4.43572	3.93592	3.76696	3.54923	7.00043	12.7216	Not Detected	Not Detected	Not Detected	Not Detected	Not Detected	Not Detected	Mus musculus vomeronasal 2, receptor 72 (Vmn2r72), mRNA [NM_001105185]	chr7	92886348	92886407	-	mm|7qD3	ENSMUST00000063425	244114	NM_001105185	chr7:92886407-92886348	NM_001105185		Mm.469907	GGGCTTCTTCTTTGCATTTTTGCCCCTAAATGCTACATTATTTTATTAAGACCACACATA
A_55_P2029895												4.43383	3.43104	3.7628	3.54539	3.28597	3.94798	Not Detected	Not Detected	Not Detected	Not Detected	Not Detected	Not Detected		chr9	122828045	122828104	+	mm|9qF4				chr9:122828045-122828104				TGGTGAGAAACCTCACGTGGAAAGGGCTTTATTCAGCACTCAAACCTTCTAATGCACTGA
A_66_P108468	2610528A11Rik	RIKEN cDNA 2610528A11 gene	GO:0008150(biological_process)	GO:0005575(cellular_component)	GO:0003674(molecular_function)	0.394933	-0.0895007	-0.947745	0.0895007	0.763949		41.1248	31.0824	20.3471	43.9488	60.1019	16.015	Detected	Detected	Detected	Detected	Detected	Not Detected	Mus musculus RIKEN cDNA 2610528A11 gene (2610528A11Rik), mRNA [NM_001206684]	chr14	37915367	37915426	-	mm|14qB	ENSMUST00000179488	70045	NM_001206684	chr14:37915426-37915367	NM_001206684	TC1605245	Mm.271619	TAACACTTAACCACTGGTCTCCAAACCAACACCTGTAACTTCCTAATGAAATCATCAGGA
A_30_P01033203							0.701938					11.7973	19.8876	7.14308	16.1136	15.1694	3.93907	Not Detected	Detected	Not Detected	Not Detected	Not Detected	Not Detected	lincRNA:chr3:95443575-95462543 reverse strand	chr3	95457685	95457744	-	mm|3qF2.1				chr3:95457744-95457685				AACTTGAATTGCTTAAGTGTGGCTAAGGACTCCAGTAAGTGCAGGCCAAGGGAAGTAAGT
A_51_P103706	Cyp2c29	cytochrome P450, family 2, subfamily c, polypeptide 29	GO:0055114(oxidation-reduction process)	GO:0005783(endoplasmic reticulum);GO:0016020(membrane);GO:0043231(intracellular membrane-bounded organelle)	GO:0004497(monooxygenase activity);GO:0005506(iron ion binding);GO:0016491(oxidoreductase activity);GO:0016705(oxidoreductase activity, acting on paired donors, with incorporation or reduction of molecular oxygen);GO:0016712(oxidoreductase activity, acting on paired donors, with incorporation or reduction of molecular oxygen, reduced flavin or flavoprotein as one donor, and incorporation of one a…							5.35888	4.5902	4.03679	3.58014	4.06109	4.41851	Not Detected	Not Detected	Not Detected	Not Detected	Not Detected	Not Detected	Mus musculus cytochrome P450, family 2, subfamily c, polypeptide 29 (Cyp2c29), mRNA [NM_007815]	chr19	39403642	39403701	+	mm|19qC3	ENSMUST00000003137	13095	NM_007815	chr19:39403642-39403701	NM_007815	TC1576171	Mm.20764	GAGTTTCCCAACCCAGAGATGTTTGACCCTGGGCACTTTCTAAATGCGAATGGAAACTTT
A_55_P2051414	Axl	AXL receptor tyrosine kinase	GO:0001764(neuron migration);GO:0001779(natural killer cell differentiation);GO:0001961(positive regulation of cytokine-mediated signaling pathway);GO:0001974(blood vessel remodeling);GO:0006468(protein phosphorylation);GO:0006909(phagocytosis);GO:0006954(inflammatory response);GO:0007167(enzyme linked receptor protein signaling pathway);GO:0007283(spermatogenesis);GO:0016310(phosphorylation);GO:…	GO:0005615(extracellular space);GO:0005622(intracellular);GO:0005623(cell);GO:0005886(plasma membrane);GO:0009986(cell surface);GO:0016020(membrane);GO:0016021(integral component of membrane)	GO:0000166(nucleotide binding);GO:0001786(phosphatidylserine binding);GO:0004672(protein kinase activity);GO:0004713(protein tyrosine kinase activity);GO:0004714(transmembrane receptor protein tyrosine kinase activity);GO:0005524(ATP binding);GO:0016301(kinase activity);GO:0016740(transferase activity);GO:0016772(transferase activity, transferring phosphorus-containing groups);GO:0032036(myosin h…							4.41487	3.40213	4.60007	3.51997	3.26568	3.92265	Not Detected	Not Detected	Not Detected	Not Detected	Not Detected	Not Detected	Mus musculus AXL receptor tyrosine kinase (Axl), transcript variant 1, mRNA [NM_009465]	chr7	26542541	26542600	-	mm|7qA3	ENSMUST00000002677	26362	NM_009465	chr7:26542600-26542541	NM_009465	TC1574561	Mm.4128	TTGAGTGTCTGAGATTCTAAAGGTCCACAGTCTAGAGTATTAGGTACGACTCCAAGGGTG
A_55_P1993353	Slc44a5	solute carrier family 44, member 5	GO:0008150(biological_process)	GO:0005575(cellular_component);GO:0016020(membrane);GO:0016021(integral component of membrane)	GO:0003674(molecular_function)							4.40379	3.38855	3.83263	3.87426	3.25506	3.91103	Not Detected	Not Detected	Not Detected	Not Detected	Not Detected	Not Detected	Mus musculus solute carrier family 44, member 5 (Slc44a5), mRNA [NM_001081263]	chr3	153934553	153934612	+	mm|3qH4	ENSMUST00000144677	242259	NM_001081263	chr3:153934553-153934612	NM_001081263	TC1586159	Mm.239962	CTATGCAGGAACACTGAAAGCATAGGGTCTAAATACCTTTGATAGATAAAATGGTTGATA
A_30_P01020233						1.34204	2.17733			-0.524762		58.5423	110.448	3.71617	14.6432	18.1637	12.6738	Detected	Detected	Not Detected	Not Detected	Detected	Not Detected	lincRNA:chr18:47690173-47697423 reverse strand	chr18	47694201	47694260	-	mm|18qC				chr18:47694260-47694201				AATGCTGTGTTCAGTTTCCATCCGCTGATCTCCGCGGCCCTTTCCACAGGAAGGCCTGAT
A_30_P01022026						0.0428109	-0.167476	0.0551791	-0.0428109	0.690511	-0.866052	143.503	131.159	181.622	178.597	254.411	80.5849	Detected	Detected	Detected	Detected	Detected	Detected	lincRNA:chr10:59382822-59383642 reverse strand	chr10	59382967	59383026	-	mm|10qB4				chr10:59383026-59382967				GCCACTTTGTTGCTGTTGTAGAAATTATGTTGCCTGCTTGCTTTGTTGTTATTGTTTTTA
A_52_P45841	Gorasp1	golgi reassembly stacking protein 1	GO:0006810(transport);GO:0007030(Golgi organization);GO:0015031(protein transport);GO:0050774(negative regulation of dendrite morphogenesis)	GO:0005737(cytoplasm);GO:0005794(Golgi apparatus);GO:0016020(membrane)	GO:0003674(molecular_function)	0.0259526	0.220975	-0.152528	0.0396149	-0.760807	0.00946403	152.505	184.6	169.099	203.322	100.033	158.968	Detected	Detected	Detected	Detected	Detected	Detected	Mus musculus golgi reassembly stacking protein 1 (Gorasp1), mRNA [NM_028976]	chr9	119834909	119834968	-	mm|9qF4	ENSMUST00000035099	74498	NM_028976	chr9:119834968-119834909	NM_028976	TC1575497	Mm.104789	TGCCAAAAGTTGAAGTGTTTATCCCCAATAAGTTAATATTCTGTACAAGATCCAAGTGAG
A_55_P2049597	Tpp2	tripeptidyl peptidase II	GO:0006508(proteolysis)	GO:0005634(nucleus);GO:0005737(cytoplasm)	GO:0004177(aminopeptidase activity);GO:0004252(serine-type endopeptidase activity);GO:0008233(peptidase activity);GO:0008236(serine-type peptidase activity);GO:0008240(tripeptidyl-peptidase activity);GO:0016787(hydrolase activity);GO:0042277(peptide binding)	0.0595398	0.0968227	-0.430789	0.113695	-0.0595398	-0.303492	1206.79	1309.47	1077.99	1654.71	1257.43	989.32	Detected	Detected	Detected	Detected	Detected	Detected	Mus musculus tripeptidyl peptidase II (Tpp2), mRNA [NM_009418]	chr1	44059756	44059815	+	mm|1qC1.1	ENSMUST00000087933	22019	NM_009418	chr1:44059756-44059815	NM_009418	TC1572421	Mm.401675	GAATAAACGTGCAAAACCACAGGCACAGTACACCATATGCACTCTGATACCTTATTTTTT
A_51_P100624	Krtap9-3	keratin associated protein 9-3	GO:0008150(biological_process)	GO:0005575(cellular_component);GO:0005882(intermediate filament);GO:0045095(keratin filament)	GO:0003674(molecular_function)							4.36915	3.35113	3.68671	3.47331	3.22434	3.8769	Not Detected	Not Detected	Not Detected	Not Detected	Not Detected	Not Detected	Mus musculus keratin associated protein 9-3 (Krtap9-3), mRNA [NM_029351]	chr11	99458813	99458872	-	mm|11qD	ENSMUST00000062683	75586	NM_029351	chr11:99458872-99458813	NM_029351	TC1590243	Mm.75707	TGATAACTCAGCTATTGACACGGCTACATAATTTCCCAGGAGGTAAATTCATTTGGGGTG
A_66_P100496	Speer4b	spermatogenesis associated glutamate (E)-rich protein 4b	GO:0008150(biological_process)	GO:0005575(cellular_component)	GO:0003674(molecular_function)				1.23217			11.8296	8.07375	3.67912	17.8306	4.11155	3.86956	Not Detected	Not Detected	Not Detected	Detected	Not Detected	Not Detected	Mus musculus spermatogenesis associated glutamate (E)-rich protein 4b (Speer4b), mRNA [NM_028561]	chr5	27822700	27822759	-	mm|5qB1	ENSMUST00000053257	73526	NM_028561	chr5:27822759-27822700	NM_028561	TC1594403	Mm.389608	GGCCAGAGCCATGTGCCTCAGTTTACTTGCAATAGACCATCAGTGATTGAGGAGAGCAAT
A_55_P1974804	Slc24a4	solute carrier family 24 (sodium/potassium/calcium exchanger), member 4	GO:0006810(transport);GO:0006811(ion transport);GO:0006813(potassium ion transport);GO:0006814(sodium ion transport);GO:0006816(calcium ion transport);GO:0035725(sodium ion transmembrane transport);GO:0055085(transmembrane transport);GO:0070588(calcium ion transmembrane transport);GO:0071805(potassium ion transmembrane transport)	GO:0005886(plasma membrane);GO:0005887(integral component of plasma membrane);GO:0016020(membrane);GO:0016021(integral component of membrane)	GO:0005432(calcium:sodium antiporter activity);GO:0008273(calcium, potassium:sodium antiporter activity);GO:0015293(symporter activity);GO:0015297(antiporter activity)							7.87168	9.54629	13.388	5.26801	9.66344	6.04799	Not Detected	Not Detected	Not Detected	Not Detected	Not Detected	Not Detected	Mus musculus solute carrier family 24 (sodium/potassium/calcium exchanger), member 4 (Slc24a4), mRNA [NM_172152]	chr12	103504900	103504959	+	mm|12qE	ENSMUST00000079020	238384	NM_172152	chr12:103504900-103504959	NM_172152	NP566134	Mm.312448	CAGCCGTTATTTGAGCAGCTCCACAGACTCTTGGCTACCAGCTGCAGGGATGCATCATAT
A_30_P01030305						0.0661278	-0.0770326	-1.01382	-0.000298023	0.000298023	0.679972	114.272	109.417	67.831	144.122	123.544	184.38	Detected	Detected	Detected	Detected	Detected	Detected	lincRNA:chr3:21964899-21974524 reverse strand	chr3	21973693	21973752	-	mm|3qA3				chr3:21973752-21973693				ATAAACCTCACACTGCAATGCAGGTTCTTTGTCCGAAACGCCCATTAAAATGGTGGGATG
A_55_P2179074	Ciita	class II transactivator	GO:0000122(negative regulation of transcription from RNA polymerase II promoter);GO:0006351(transcription, DNA-templated);GO:0006355(regulation of transcription, DNA-templated);GO:0034341(response to interferon-gamma);GO:0045345(positive regulation of MHC class I biosynthetic process);GO:0045348(positive regulation of MHC class II biosynthetic process);GO:0045892(negative regulation of transcript…	GO:0005634(nucleus);GO:0009986(cell surface);GO:0016605(PML body)	GO:0000166(nucleotide binding);GO:0005524(ATP binding);GO:0008022(protein C-terminus binding);GO:0032403(protein complex binding);GO:0033613(activating transcription factor binding);GO:0044212(transcription regulatory region DNA binding)	0.570781	0.232919			-0.232919	1.36607	25.3498	21.2084	13.2229	14.8375	16.4337	46.3842	Detected	Detected	Not Detected	Not Detected	Detected	Detected	Mus musculus class II transactivator (Ciita), transcript variant 1, mRNA [NM_001243760]	chr16	10526568	10526627	+	mm|16qA1	ENSMUST00000023147	12265	NM_001243760	chr16:10526568-10526627	NM_001243760	NP1482113	Mm.249560	GCCCCATCTAATGCAAAACAAAACAAAACGAAACAAAACAAAACAAAACAAAACAAAACA
A_30_P01020670						3.91452	2.40377					107.42	39.8605	3.64782	3.43586	3.18987	3.8393	Detected	Detected	Not Detected	Not Detected	Not Detected	Not Detected	lincRNA:chr12:23420304-23420859 reverse strand	chr12	23420496	23420555	-	mm|12qA1.3				chr12:23420555-23420496				ATCAATATACCGATATATTGTTGTAGGTTGAAATGTTACATAAGGGCAGGTCACTGTACT
A_55_P1979650	S100a1	S100 calcium binding protein A1	GO:0000122(negative regulation of transcription from RNA polymerase II promoter)	GO:0005634(nucleus);GO:0005737(cytoplasm);GO:0016529(sarcoplasmic reticulum);GO:0030018(Z disc);GO:0031430(M band);GO:0031672(A band);GO:0031674(I band);GO:0043005(neuron projection)	GO:0005509(calcium ion binding);GO:0005515(protein binding);GO:0042802(identical protein binding);GO:0042803(protein homodimerization activity);GO:0044548(S100 protein binding);GO:0046872(metal ion binding);GO:0048306(calcium-dependent protein binding);GO:0051117(ATPase binding)	-0.0449953	0.265797	0.16646	-0.690015	-0.690445	-0.213183	1479.13	1940.01	2149.05	1249.18	1070.06	1387.93	Detected	Detected	Detected	Detected	Detected	Detected	Mus musculus S100 calcium binding protein A1 (S100a1), mRNA [NM_011309]	chr3	90314959	90315018	-	mm|3qF1	ENSMUST00000060738	20193	NM_011309	chr3:90315018-90314959	NM_011309	TC1712210	Mm.24662	GGGCACAAGAGTGGCAGTCCAGATCTGCCACTTGTTTTAATAAAGCCTTCTCTCTCACCA
A_52_P487436	Nags	N-acetylglutamate synthase	GO:0000050(urea cycle);GO:0006536(glutamate metabolic process)	GO:0005739(mitochondrion)	GO:0004042(acetyl-CoA:L-glutamate N-acetyltransferase activity);GO:0008080(N-acetyltransferase activity);GO:0016740(transferase activity);GO:0016746(transferase activity, transferring acyl groups)							4.31005	4.9294	9.0436	3.42072	8.326	3.82387	Not Detected	Not Detected	Not Detected	Not Detected	Not Detected	Not Detected	Mus musculus N-acetylglutamate synthase (Nags), mRNA [NM_145829]	chr11	102009515	102009574	+	mm|11qD	ENSMUST00000129799	217214	NM_145829	chr11:102009515-102009574	NM_145829	NP437513	Mm.31686	CTGTGGGAATGCCTTCGGAGAGACCTGCAAACGTTGTTCTGGCGCTCAAGGGTCACCAAT
A_52_P1035965	Flg2	filaggrin family member 2	GO:0008150(biological_process);GO:0009913(epidermal cell differentiation)	GO:0005575(cellular_component)	GO:0005509(calcium ion binding);GO:0046872(metal ion binding)							221.549	5.55573	4.8711	3.41298	6.22242	3.8161	Compromised	Not Detected	Not Detected	Not Detected	Not Detected	Not Detected	Mus musculus filaggrin family member 2 (Flg2), mRNA [NM_001013804]	chr3	93024641	93024700	+	mm|3qF2.1	ENSMUST00000098884	229574	NM_001013804	chr3:93024641-93024700	NM_001013804	TC1586456	Mm.10755	GGTTCTGCCTACTTAGATAGCAATACTCCGCTATATACATATGTCCAAGAACAGAAATCC
A_55_P2081885						-0.0443282	-0.0368791	-0.00380087	0.00380087	0.231962	-0.259469	75311.7	80046.9	97195.7	102834	103213	68404.9	Detected	Detected	Detected	Detected	Detected	Detected		chr7	3935318	3935377	-	mm|7qA1				chr7:003935377-003935318				CTTGATGTTTTGCTGTGATGTGCAGATTTCTTAGAGGTCAAATAAACTAAAAGGCTTCAA
A_52_P409675	Wdr11	WD repeat domain 11	GO:0008150(biological_process)	GO:0005634(nucleus);GO:0005737(cytoplasm);GO:0005765(lysosomal membrane);GO:0005929(cilium);GO:0016020(membrane);GO:0016021(integral component of membrane)	GO:0003674(molecular_function)	0.453376	0.0738759	-0.597184	-0.317011	0.0323324	-1.01778	240.081	195.145	145.443	185.881	202.913	91.3026	Detected	Detected	Detected	Detected	Detected	Detected	Mus musculus WD repeat domain 11 (Wdr11), mRNA [NM_172255]	chr7	136776231	136776290	+	mm|7qF3	ENSMUST00000148752	207425	NM_172255	chr7:136776231-136776290	NM_172255	TC1575125	Mm.229323	TAAATTCTGAAGAATGTGCAGATGTTCTGAAGCGGTGGGTTGACCACCTTTGTTCTCCAC
A_55_P2132932	Mageb1	melanoma antigen, family B, 1	GO:0008150(biological_process)	GO:0005575(cellular_component)	GO:0003674(molecular_function)	0.29133	0.00249529	0.00617266	-0.789112	-0.38896	-0.00249529	89.0458	77.0735	91.6975	55.6103	62.8817	76.5864	Detected	Detected	Detected	Detected	Detected	Detected	Mus musculus melanoma antigen, family B, 1 (Mageb1), mRNA [NM_010759]	chrX	89260530	89260589	-	mm|XqC2	ENSMUST00000099471	17145	NM_010759	chrX:89260589-89260530	NM_010759		Mm.377100	AGAGTTCAAGGCAAGGGTGTTCATTCCAAGGCCCCATCCCAAAAGTCCTCTAACATGTAG
A_51_P148478	Olfr510	olfactory receptor 510	GO:0007165(signal transduction);GO:0007186(G-protein coupled receptor signaling pathway);GO:0007608(sensory perception of smell);GO:0050896(response to stimulus);GO:0050911(detection of chemical stimulus involved in sensory perception of smell)	GO:0005886(plasma membrane);GO:0016020(membrane);GO:0016021(integral component of membrane)	GO:0004871(signal transducer activity);GO:0004930(G-protein coupled receptor activity);GO:0004984(olfactory receptor activity)							4.26565	3.25577	3.59289	3.3833	3.14037	3.78532	Not Detected	Not Detected	Not Detected	Not Detected	Not Detected	Not Detected	Mus musculus olfactory receptor 510 (Olfr510), mRNA [NM_146311]	chr7	115811496	115811555	+	mm|7qE3	ENSMUST00000076289	258308	NM_146311	chr7:115811496-115811555	NM_146311	NP646993	Mm.377428	GAACTCTCCTGTTCTGATAATAGTGTCCTCATAATTCTTGATTCATTTTCTACTGGCACT
A_52_P745	Acox3	acyl-Coenzyme A oxidase 3, pristanoyl	GO:0006629(lipid metabolic process);GO:0006631(fatty acid metabolic process);GO:0006635(fatty acid beta-oxidation);GO:0008152(metabolic process);GO:0033540(fatty acid beta-oxidation using acyl-CoA oxidase);GO:0055114(oxidation-reduction process)	GO:0005739(mitochondrion);GO:0005777(peroxisome);GO:0005782(peroxisomal matrix)	GO:0003995(acyl-CoA dehydrogenase activity);GO:0003997(acyl-CoA oxidase activity);GO:0005102(receptor binding);GO:0005504(fatty acid binding);GO:0016402(pristanoyl-CoA oxidase activity);GO:0016491(oxidoreductase activity);GO:0016627(oxidoreductase activity, acting on the CH-CH group of donors);GO:0050660(flavin adenine dinucleotide binding)	0.0131974	-0.117582	0.174055	0.301678	-0.123756	-0.0131974	757.338	731.41	1062.42	1221.57	779.402	784.03	Detected	Detected	Detected	Detected	Detected	Detected	Mus musculus acyl-Coenzyme A oxidase 3, pristanoyl (Acox3), mRNA [NM_030721]	chr5	35956215	35956274	+	mm|5qB3	ENSMUST00000068947	80911	NM_030721	chr5:35956215-35956274	NM_030721	TC1581230	Mm.291503	AACCAGACTTAGATGGGTGATATCACATGACTTCTAGAAATGAATGGTGTATCCTGGTCC
A_55_P2079024	Gm6882	predicted gene 6882	GO:0008150(biological_process)	GO:0005575(cellular_component)	GO:0000166(nucleotide binding);GO:0003674(molecular_function);GO:0005524(ATP binding)							4.24766	3.24047	3.57792	3.36902	3.12671	3.77039	Not Detected	Not Detected	Not Detected	Not Detected	Not Detected	Not Detected	PREDICTED: Mus musculus predicted gene 6882 (Gm6882), mRNA [XM_003086960]	chr7	20846251	20846310	-	mm|7qA3		628475	XM_003086960	chr7:20846310-20846251	XM_003086960			CCAATGTTCCCATTGATATTTTCAATGTCATCATTGAACTTCTGATGATCAATCCCAGCA
A_30_P01031719						1.86815	1.69223					43.7558	40.9561	5.17283	7.34582	9.06851	3.76303	Detected	Detected	Not Detected	Not Detected	Not Detected	Not Detected	lincRNA:chr12:89092175-89105525 forward strand	chr12	89099711	89099770	+	mm|12qD2				chr12:89099711-89099770				ATTATTTACAGCTCTCAGGGCAAGACAGCAGCAGTGAAGTCCAAAAAGTAGGAGCAGAAG
A_55_P1973543	Bbs10	Bardet-Biedl syndrome 10 (human)	GO:0001895(retina homeostasis);GO:0035058(nonmotile primary cilium assembly);GO:0043254(regulation of protein complex assembly);GO:0044267(cellular protein metabolic process);GO:0045494(photoreceptor cell maintenance);GO:0051131(chaperone-mediated protein complex assembly)	GO:0005575(cellular_component);GO:0042995(cell projection)	GO:0000166(nucleotide binding);GO:0001103(RNA polymerase II repressing transcription factor binding);GO:0005524(ATP binding)	-0.0548718	-0.32247	0.329032	0.103567	0.394862	0.0326498	214.496	188.41	351.213	316.156	331.514	240.3	Detected	Detected	Detected	Detected	Detected	Detected	Mus musculus Bardet-Biedl syndrome 10 (human) (Bbs10), mRNA [NM_027914]	chr10	110738166	110738225	+	mm|10qD1	ENSMUST00000040454	71769	NM_027914	chr10:110738166-110738225	NM_027914	TC1587606	Mm.45256	ATCAACATCAAGAGGCAACCTCAGAAAACTGCTGACCAAGAATCAGAAGACGAATTTTAA
A_51_P396385	Mars2	methionine-tRNA synthetase 2 (mitochondrial)	GO:0006412(translation);GO:0006418(tRNA aminoacylation for protein translation);GO:0006431(methionyl-tRNA aminoacylation)	GO:0005737(cytoplasm);GO:0005739(mitochondrion);GO:0005759(mitochondrial matrix)	GO:0000166(nucleotide binding);GO:0004812(aminoacyl-tRNA ligase activity);GO:0004825(methionine-tRNA ligase activity);GO:0005524(ATP binding);GO:0016874(ligase activity)	-0.0210497	-0.384492	-0.00623107	0.420928	0.277256	0.0138443	36.3005	29.8363	46.0212	65.125	50.5138	39.2107	Detected	Detected	Detected	Detected	Detected	Detected	Mus musculus methionine-tRNA synthetase 2 (mitochondrial) (Mars2), mRNA [NM_175439]	chr1	55295642	55295701	+	mm|1qC1.2	ENSMUST00000061334	212679	NM_175439	chr1:55295642-55295701	NM_175439	TC1581586	Mm.19223	TTACTCCAAACTTAGCAGATAAACTGCTGTCAAGACTGGGAGTCTCTACCACAGAGAGAG
A_55_P2278093	AI480461	expressed sequence AI480461				0.86	0.886962		-0.0905886	0.0905886		34.9243	37.6256	16.1375	23.8649	23.1852	13.3222	Detected	Detected	Not Detected	Detected	Detected	Not Detected	Mus musculus adult pancreas islet cells cDNA, RIKEN full-length enriched library, clone:C820001A05 product:unclassifiable, full insert sequence. [AK148445]	chr14	27456992	27457051	+	mm|14qA3		105525	AK148445	chr14:27456992-27457051			Mm.383959	CTGCAAAAATCAGAGACCCCTTTATCCTTAGAGGGATACTTTAGATGTCTATAAGTTTTT
A_55_P2095899	2310057B04Rik	RIKEN cDNA 2310057B04 gene	GO:0008150(biological_process)	GO:0005575(cellular_component)	GO:0003674(molecular_function)	0.0749221	0.277285	-0.389592	-0.158415	-0.0689988	0.0689988	371.82	452.366	338.131	417.713	380.809	390.425	Detected	Detected	Detected	Detected	Detected	Detected	PREDICTED: Mus musculus RIKEN cDNA 2310057B04 gene (2310057B04Rik), mRNA [XM_003945501]	chr13	23517031	23517090	+	mm|13qA3.1		69690	XM_003945501	chr13:23517031-23517090	XM_003945501	TC1646481		GTGGCTAAGTGGCTTTCTGTACTTTGCACGTGCTTGAAATTATTGTTAATGAAATATTTG
A_51_P201480	Stat3	signal transducer and activator of transcription 3	GO:0001659(temperature homeostasis);GO:0001754(eye photoreceptor cell differentiation);GO:0006351(transcription, DNA-templated);GO:0006355(regulation of transcription, DNA-templated);GO:0006366(transcription from RNA polymerase II promoter);GO:0006606(protein import into nucleus);GO:0006953(acute-phase response);GO:0007165(signal transduction);GO:0007259(JAK-STAT cascade);GO:0008283(cell prolifer…	GO:0005622(intracellular);GO:0005634(nucleus);GO:0005737(cytoplasm);GO:0005886(plasma membrane)	GO:0000981(sequence-specific DNA binding RNA polymerase II transcription factor activity);GO:0001103(RNA polymerase II repressing transcription factor binding);GO:0003677(DNA binding);GO:0003700(sequence-specific DNA binding transcription factor activity);GO:0004871(signal transducer activity);GO:0004879(ligand-activated sequence-specific DNA binding RNA polymerase II transcription factor activit…	-0.184925	-0.369335	0.61831	0.794041	0.167808	0.393412	4248.52	3953.34	9302.94	11059.2	6139.31	6688.4	Detected	Detected	Detected	Detected	Detected	Detected	Mus musculus signal transducer and activator of transcription 3 (Stat3), transcript variant 1, mRNA [NM_213659]	chr11	100749598	100749657	-	mm|11qD	ENSMUST00000092671	20848	NM_213659	chr11:100749657-100749598	NM_213659	TC1572239	Mm.249934	CACTCTGTGAGCTGATACCCCAGGCTGGGAACTCCTGGCTCTGCACTTTCAACCTTGCTA
A_66_P105497	Gm5429	predicted gene 5429										4.18806	3.19272	3.52978	3.32365	5.00964	3.72173	Not Detected	Not Detected	Not Detected	Not Detected	Not Detected	Not Detected	Mus musculus adult male aorta and vein cDNA, RIKEN full-length enriched library, clone:A530043H16 product:hypothetical protein, full insert sequence. [AK040906]	chr11	11366821	11366880	+	mm|11qA1		432534	AK040906	chr11:11366821-11366880		TC1595655		CTTGAGATTTGTGGATTGAGTTCCACATAATTTTCAAGTGTTTCAATGACTTTGAAGACC
A_55_P2142439	Echdc2	enoyl Coenzyme A hydratase domain containing 2	GO:0006629(lipid metabolic process);GO:0006631(fatty acid metabolic process);GO:0008152(metabolic process)	GO:0005575(cellular_component);GO:0005739(mitochondrion)	GO:0003824(catalytic activity);GO:0016829(lyase activity)	0.457543	0.38002	-0.235527	-0.258414	-0.720387	0.994088	2497.11	2502.3	1938.15	2007.7	1248.95	3818.93	Detected	Detected	Detected	Detected	Detected	Detected	Mus musculus enoyl Coenzyme A hydratase domain containing 2 (Echdc2), transcript variant 1, mRNA [NM_026728]	chr4	107851602	107851661	+	mm|4qC7	ENSMUST00000127392	52430	NM_026728	chr4:107851602-107851661	NM_026728	NP744373	Mm.270783	TAAGCACACACCATAAAGTCTAGATCATCCAGAGAACCAAGGTACTGACCATGCAGTGCA
A_30_P01020448												4.17237	3.18092	3.51778	3.7175	6.29152	4.23234	Not Detected	Not Detected	Not Detected	Not Detected	Not Detected	Not Detected	lincRNA:chr2:77152807-77155092 reverse strand	chr2	77154878	77154937	-	mm|2qC3				chr2:77154937-77154878				TTCAACGGGTCCTCCGAGCAGAAGTTCTTCTGTCCTTCAAAAGATTTCTCTACTAGTGAG
A_55_P2085165												9.87393	3.1753	3.51221	3.30731	7.16921	3.70343	Not Detected	Not Detected	Not Detected	Not Detected	Not Detected	Not Detected		chr10	78006479	78006538	+	mm|10qC1				chr10:078006479-078006538				ATGTGGCTCCACTTCGAGGATTCATAGAAACAGCTGTTGTATTCAAGAAAACTGGGGTGC
A_55_P2084152												11.4112	11.1612	3.50157	4.95393	11.2928	3.69227	Not Detected	Not Detected	Not Detected	Not Detected	Not Detected	Not Detected		chr7	19040656	19040715	-	mm|7qA2				chr7:019040715-019040656				TGCTCACGTTGAATGGATACTACCGAAACATAAGAGGACTTGAAGTCCTTGTGGAGAAAG
A_30_P01027826						-2.67022	-2.90732	2.09367	-1.43523	2.19334	1.43523	35.6086	31.9462	1213.99	110.691	1173.1	646.261	Detected	Detected	Detected	Detected	Detected	Detected	lincRNA:chr17:33372482-33375285 reverse strand	chr17	33372547	33372606	-	mm|17qB1				chr17:33372606-33372547				TTTTTTTCTCTCCCTCTTGTCTACATGCCTGTTGTTTGAACTATAACATGCTATATATAG
A_55_P1974869	Hormad1	HORMA domain containing 1	GO:0001824(blastocyst development);GO:0007126(meiosis);GO:0007130(synaptonemal complex assembly);GO:0007283(spermatogenesis);GO:0030154(cell differentiation);GO:0042138(meiotic DNA double-strand break formation);GO:0048477(oogenesis);GO:0051177(meiotic sister chromatid cohesion);GO:0051598(meiotic recombination checkpoint);GO:0060629(regulation of homologous chromosome segregation)	GO:0005634(nucleus);GO:0005694(chromosome);GO:0005737(cytoplasm);GO:0045111(intermediate filament cytoskeleton)	GO:0005515(protein binding)	2.41798						31.7726	13.0625	3.49194	3.2889	7.85818	5.36668	Detected	Not Detected	Not Detected	Not Detected	Not Detected	Not Detected	Mus musculus HORMA domain containing 1 (Hormad1), mRNA [NM_026489]	chr3	95389076	95389135	+	mm|3qF2.1	ENSMUST00000171191	67981	NM_026489	chr3:95389076-95389135	NM_026489	TC1587756	Mm.179050	TCAACAAGGACAAACTTCTAAAGAAAATCGGAAGAGAAGTCTTCGTCAATTTAGGAAAAC
A_30_P01029261												4.13099	4.17251	3.48748	3.28506	3.04512	3.67737	Not Detected	Not Detected	Not Detected	Not Detected	Not Detected	Not Detected	lincRNA:chr14:22267795-22319045 reverse strand	chr14	22289021	22289080	-	mm|14qA3				chr14:22289080-22289021				GCTCCAGCAATGCTAGTCACTTGTTGAATCTGTTACACAGCAAAAGAAAACAATTTTCCT
A_30_P01028709												18.6301	11.8399	3.48339	3.28145	3.72976	3.67244	Not Detected	Not Detected	Not Detected	Not Detected	Not Detected	Not Detected	lincRNA:chr17:9898206-9919226 reverse strand	chr17	9898358	9898417	-	mm|17qA1				chr17:9898417-9898358				AAATGCAAGTGTATCAGTTAGGAGTTGCTTATGAGGTAAGGCTGCTCTGAGAGATCCTGG
A_30_P01029850												4.11954	3.14407	3.4796	3.27794	4.63956	3.66835	Not Detected	Not Detected	Not Detected	Not Detected	Not Detected	Not Detected	lincRNA:chr15:102920547-102933472 reverse strand	chr15	102926346	102926405	-	mm|15qF3				chr15:102926405-102926346				CTGCAGCTTCAGAGTCTGAGTGGAGAAACAGGAATACTTCCCCAAGATTGGCCCCATGTA
A_30_P01019177												4.11414	3.14066	4.87029	3.275	3.0352	3.66428	Not Detected	Not Detected	Not Detected	Not Detected	Not Detected	Not Detected	lincRNA:chr13:112648658-112719303 reverse strand	chr13	112719085	112719144	-	mm|13qD2.2				chr13:112719144-112719085				ATTCAAATAATTCCACATTCCCAAGAATATCTGGACTGGAGCATGTCCAACTGCCCGCAG
A_30_P01026635												4.10916	3.1377	3.47283	3.27232	7.28349	3.66088	Not Detected	Not Detected	Not Detected	Not Detected	Not Detected	Not Detected	lincRNA:chr12:88251191-88252540 forward strand	chr12	88252481	88252540	+	mm|12qD2				chr12:88252481-88252540				GTGCATAAGTGCCTTTGCAGATCATTAAAGGTCGTAATTCTGGATTACCATTGATTAACG
A_55_P2272563	4933416O17Rik	RIKEN cDNA 4933416O17 gene										4.10444	3.13502	3.46984	3.26982	3.76945	3.65745	Not Detected	Not Detected	Not Detected	Not Detected	Not Detected	Not Detected	PREDICTED: Mus musculus RIKEN cDNA 4933416O17 gene (4933416O17Rik), misc_RNA [XR_106804]	chr13	70102256	70102315	+	mm|13qC1		67550	XR_106804	chr13:70102256-70102315	XR_106804	TC1600518	Mm.158159	TTTCGGAAGCAAACTAGGCTTAACAAGGCCATAAAGATAAGATCAATGTCCTCAGACAGG
A_52_P671676	Rasgrf1	RAS protein-specific guanine nucleotide-releasing factor 1	GO:0007264(small GTPase mediated signal transduction);GO:0008283(cell proliferation);GO:0031175(neuron projection development);GO:0032320(positive regulation of Ras GTPase activity);GO:0032863(activation of Rac GTPase activity);GO:0035020(regulation of Rac protein signal transduction);GO:0035023(regulation of Rho protein signal transduction);GO:0035556(intracellular signal transduction);GO:004657…	GO:0005622(intracellular);GO:0005829(cytosol);GO:0030426(growth cone)	GO:0005085(guanyl-nucleotide exchange factor activity);GO:0005089(Rho guanyl-nucleotide exchange factor activity);GO:0005515(protein binding);GO:0035254(glutamate receptor binding)	-0.339483	-0.25197	0.000768661	0.701306	-0.0581031	0.587543	48.7357	54.7559	77.4209	132.417	67.027	97.7008	Detected	Detected	Detected	Detected	Detected	Detected	Mus musculus RAS protein-specific guanine nucleotide-releasing factor 1 (Rasgrf1), transcript variant 1, mRNA [NM_011245]	chr9	89911906	89915162	+	mm|9qE3.1	ENSMUST00000034912	19417	NM_011245	chr9:89911906-89915162	NM_011245	TC1581700	Mm.44561	TGTGTCATCAGATGGCAGATTTAAGAACCTCAGAGAGTCTTTGAGAAATTGTGATCCACC
A_51_P102789	C1qc	complement component 1, q subcomponent, C chain	GO:0006955(immune response);GO:0006958(complement activation, classical pathway);GO:0030853(negative regulation of granulocyte differentiation);GO:0045087(innate immune response);GO:0045650(negative regulation of macrophage differentiation)	GO:0005576(extracellular region);GO:0005581(collagen);GO:0016020(membrane)	GO:0005164(tumor necrosis factor receptor binding)							4.18459	3.22362	3.49873	3.40469	3.13469	3.6941	Not Detected	Not Detected	Not Detected	Not Detected	Not Detected	Not Detected	Mus musculus complement component 1, q subcomponent, C chain (C1qc), mRNA [NM_007574]	chr4	136445766	136445825	-	mm|4qD3	ENSMUST00000046332	12262	NM_007574	chr4:136445825-136445766	NM_007574	TC1581813	Mm.439732	TCTGGGAACCACCTAATGGTATTATTCCTGTGGCCATTTATCAATACCTTATGAGACTAT
A_55_P2055419	Arid4a	AT rich interactive domain 4A (RBP1-like)	GO:0006349(regulation of gene expression by genetic imprinting);GO:0034773(histone H4-K20 trimethylation);GO:0036124(histone H3-K9 trimethylation);GO:0045892(negative regulation of transcription, DNA-templated);GO:0048821(erythrocyte development);GO:0080182(histone H3-K4 trimethylation)	GO:0005634(nucleus);GO:0017053(transcriptional repressor complex)		-0.262427	-0.177762	0.0178308	0.163115	-0.0178308	0.0743246	224.708	251.968	342.428	398.572	301.265	299.212	Detected	Detected	Detected	Detected	Detected	Detected	Mus musculus AT rich interactive domain 4A (RBP1-like) (Arid4a), mRNA [NM_001081195]	chr12	72124517	72124576	+	mm|12qC3	ENSMUST00000125125	238247	NM_001081195	chr12:72124517-72124576	NM_001081195	NP578791	Mm.241601	GATGGATCTATCCAGGAAGCTATTATCAGCAAATTGACAGATGCTAGTTGGTATACTGTG
A_30_P01022480												4.08926	3.22977	3.46122	3.96934	5.3025	3.64669	Not Detected	Not Detected	Not Detected	Not Detected	Not Detected	Not Detected	lincRNA:chr7:134595900-134610975 reverse strand	chr7	134596008	134596067	-	mm|7qF3				chr7:134596067-134596008				AAAGAGAGGTGCTCTACTGTGACTTAATTAAGGGTAGTGCATCTGTCTGTCACAGAGGGT
A_55_P1987064												4.08598	3.12642	3.45986	3.26241	3.02204	3.64479	Not Detected	Not Detected	Not Detected	Not Detected	Not Detected	Not Detected		chr6	133005015	133005074	-	mm|6qG1				chr6:133005074-133005015				GGCACTTGTCATGCAATCTTCAAAAATGAAGTTTCTTTCGAGCACTGTGCTCAATTTTTT
A_55_P2149382	Gm3448	predicted gene 3448	GO:0008150(biological_process)	GO:0005575(cellular_component)	GO:0003674(molecular_function)	-0.524566	-0.713667	0.0589595	0.729756	0.983969	-0.0589595	420.532	390.043	790.755	1324.87	1353.98	612.278	Detected	Detected	Detected	Detected	Detected	Detected	Mus musculus predicted gene 3448 (Gm3448), mRNA [NM_001123367]	chr17	15132747	15132806	-	mm|17qA2	ENSMUST00000097399	100041639	NM_001123367	chr17:15132806-15132747	NM_001123367	TC1589362	Mm.467220	ATAGCTCAGGACCAGCATTTTCACCCCCCATCCTTCAAAATAAATGATATATACAGATCT
A_30_P01019077						2.22838						42.4243	7.91823	9.92529	9.28072	11.7259	7.10866	Detected	Not Detected	Not Detected	Not Detected	Not Detected	Not Detected	lincRNA:chr3:108763862-108772151 forward strand	chr3	108766759	108766818	+	mm|3qF3				chr3:108766759-108766818				GTTATTTTTAAGCCTCCCTGAAAACATAAAGCAGCAACTGAACCCCAAAGGCCCTTCCTT
A_30_P01032336						0.43016	0.00397301	-0.171007	-0.323122	-0.00397301	0.0461626	60.0167	47.2299	49.6464	47.0218	50.2671	48.4915	Detected	Detected	Detected	Detected	Detected	Detected	lincRNA:chr2:60038543-60046318 forward strand	chr2	60045791	60045850	+	mm|2qC1.1				chr2:60045791-60045850				AAATTACTTAAAAATTCACAGCAGAGAGTAAATCAATCTCAATCTCTGCCCCCACCCTCT
A_51_P129100	Sec63	SEC63-like (S. cerevisiae)	GO:0001889(liver development);GO:0006614(SRP-dependent cotranslational protein targeting to membrane);GO:0006620(posttranslational protein targeting to membrane);GO:0006807(nitrogen compound metabolic process);GO:0006810(transport);GO:0010259(multicellular organismal aging);GO:0015031(protein transport);GO:0031204(posttranslational protein targeting to membrane, translocation);GO:0072001(renal sy…	GO:0005622(intracellular);GO:0005623(cell);GO:0005783(endoplasmic reticulum);GO:0016020(membrane);GO:0016021(integral component of membrane)	GO:0008565(protein transporter activity)	0.290699	-0.0156684	0.0156684	-0.637825	0.0362363	-0.304486	1259.93	1077.36	1306.59	874.216	1195.21	879.357	Detected	Detected	Detected	Detected	Detected	Detected	Mus musculus SEC63-like (S. cerevisiae) (Sec63), mRNA [NM_153055]	chr10	42543733	42547689	+	mm|10qB2	ENSMUST00000124613	140740	NM_153055	chr10:42543733-42547689	NM_153055	TC1578606	Mm.214344	AAACATTAATATCCATGCCATATCATGTGTGCACACTGAAGGATACAGAAGAGGTAGAAC
A_55_P1958103						-0.1168	-0.427101	0.0706677	-0.0688939	0.168682	0.200723	39824.1	33960.6	56906.8	54369.3	54926.6	52326	Detected	Detected	Detected	Detected	Detected	Detected	predicted gene 5745 [Source:MGI Symbol;Acc:MGI:3645343] [ENSMUST00000085344]	chr9	73023283	73023342	-	mm|9qD	ENSMUST00000085344			chr9:73023342-73023283				ACTTAAGTTCATCAAGAAGAGGGTGGGCACGCACATCCGTGCCAAGAGAAAGCGGGAGGA
A_30_P01019598						-0.0991042	0.0128753	0.186646	-0.197177	0.0884931	-1.33167	291.416	333.014	445.777	359.565	375.565	130.756	Detected	Detected	Detected	Detected	Detected	Detected	lincRNA:chr14:105508625-105513462 reverse strand	chr14	105508829	105508888	-	mm|14qE2.3				chr14:105508888-105508829				ACATGGACCGTGATGACCATTTTATCTTTACAGTTCTGTACAAGTCCATCTGAGTCCAGA
A_30_P01018965												4.07565	3.12877	3.45976	3.26604	3.02448	3.6402	Not Detected	Not Detected	Not Detected	Not Detected	Not Detected	Not Detected	lincRNA:chr1:40113912-40114565 reverse strand	chr1	40113913	40113972	-	mm|1qB				chr1:40113972-40113913				TGAGCTACGTTGTCCAATCTTCATGTCCATATGTTGCTGAGAGATGTGAATGAAGATGTT
A_51_P141071	Cand2	cullin-associated and neddylation-dissociated 2 (putative)		GO:0005622(intracellular);GO:0005634(nucleus)	GO:0005515(protein binding);GO:0017025(TBP-class protein binding)	-0.0518703	0.0114832	-0.844709	0.485909	-1.12711	0.22193	232.904	257.328	168.692	446.531	125.082	296.884	Detected	Detected	Detected	Detected	Detected	Detected	Mus musculus cullin-associated and neddylation-dissociated 2 (putative) (Cand2), mRNA [NM_025958]	chr6	115754227	115754286	+	mm|6qE3	ENSMUST00000075995	67088	NM_025958	chr6:115754227-115754286	NM_025958	TC1575919	Mm.277683	TAGTGCCTCATTAGTTAGCAGAGTGAGAACTGTTTACAGGGAAGATAGTGTGGCTCATTG
A_66_P117450	Olfr1317	olfactory receptor 1317	GO:0007165(signal transduction);GO:0007186(G-protein coupled receptor signaling pathway);GO:0007608(sensory perception of smell);GO:0050896(response to stimulus);GO:0050911(detection of chemical stimulus involved in sensory perception of smell)	GO:0005886(plasma membrane);GO:0016020(membrane);GO:0016021(integral component of membrane)	GO:0004871(signal transducer activity);GO:0004930(G-protein coupled receptor activity);GO:0004984(olfactory receptor activity)							4.07641	3.13267	3.46289	4.30214	3.02826	3.64167	Not Detected	Not Detected	Not Detected	Not Detected	Not Detected	Not Detected	Mus musculus olfactory receptor 1317 (Olfr1317), mRNA [NM_146448]	chr2	111982940	111982999	+	mm|2qE3	ENSMUST00000060098	258440	NM_146448	chr2:111982940-111982999	NM_146448	NP830864	Mm.377503	TCCTTCTATGAATCCTGTCATCTATACACTGAGAAATAAGGAAATGAAGGTTGCAATGAG
A_51_P261569	Fbxw26	F-box and WD-40 domain protein 26	GO:0008150(biological_process)	GO:0005575(cellular_component)	GO:0003674(molecular_function)							4.07715	3.13513	3.46492	3.27275	4.42198	3.64318	Not Detected	Not Detected	Not Detected	Not Detected	Not Detected	Not Detected	Mus musculus F-box and WD-40 domain protein 26 (Fbxw26), mRNA [NM_198674]	chr9	109624671	109624730	-	mm|9qF2	ENSMUST00000071917	382109	NM_198674	chr9:109624730-109624671	NM_198674	TC1589645	Mm.246849	TCATTGGCAGAACATGAGGGGAGACCAGAATGCTTTGGAGTCAGTGATAAGGACGTTTTT
A_30_P01023352												4.07843	3.13799	3.46734	4.99088	3.03326	3.64486	Not Detected	Not Detected	Not Detected	Not Detected	Not Detected	Not Detected	lincRNA:chr3:41143423-41359623 reverse strand	chr3	41214953	41215012	-	mm|3qB				chr3:41215012-41214953				GGAAATGCCATAATGACCAAGATAATGGTTTATGTTATCTTTCAAATCAGTTCCAAGGAG
A_52_P169595	Skint11	selection and upkeep of intraepithelial T cells 11	GO:0008150(biological_process)	GO:0005575(cellular_component);GO:0016020(membrane);GO:0016021(integral component of membrane)	GO:0003674(molecular_function)							4.08013	3.14121	3.4701	3.27908	3.03626	3.64689	Not Detected	Not Detected	Not Detected	Not Detected	Not Detected	Not Detected	Mus musculus selection and upkeep of intraepithelial T cells 11 (Skint11), transcript variant 2, mRNA [NM_177669]	chr4	113917416	113917475	+	mm|4qD1	ENSMUST00000164297	230623	NM_177669	chr4:113917416-113917475	NM_177669	TC1593588	Mm.124482	AGAGGATGAGGATCTTCAATCTTTTTCAGACTTTAAGATTGAATTGTACTCGAAACTTGG
A_55_P1971398												4.08224	3.1448	3.47324	3.28271	3.03965	3.64923	Not Detected	Not Detected	Not Detected	Not Detected	Not Detected	Not Detected		chr12	96929241	96929300	+	mm|12qE				chr12:096929241-096929300				CAGTTTCTGCCATTCACATCGGGTTGGGTATATTGGGTCCGGAGGAGGCACCGATTCGGT
A_51_P475138	Duox1	dual oxidase 1	GO:0019221(cytokine-mediated signaling pathway);GO:0042335(cuticle development);GO:0051591(response to cAMP);GO:0055114(oxidation-reduction process);GO:0072593(reactive oxygen species metabolic process)	GO:0005886(plasma membrane);GO:0016020(membrane);GO:0016021(integral component of membrane)	GO:0005515(protein binding);GO:0016491(oxidoreductase activity);GO:0046872(metal ion binding)							7.68019	5.6981	6.54234	5.65018	11.1739	5.12638	Not Detected	Not Detected	Not Detected	Not Detected	Not Detected	Not Detected	Mus musculus dual oxidase 1 (Duox1), mRNA [NM_001099297]	chr2	122173491	122173550	+	mm|2qE5	ENSMUST00000099461	99439	NM_001099297	chr2:122173491-122173550	NM_001099297	TC1601504	Mm.108582	TGTGTTCTTCCTCTCTTCAAAATGGTTGGGAGATGTCTTAGAGTAGCCAGGGGCAACTTA
A_66_P108178	Lin52	lin-52 homolog (C. elegans)	GO:0008150(biological_process)	GO:0005575(cellular_component)	GO:0003674(molecular_function)	0.0121975	0.0612335	-0.0611258	-0.181508	-0.0121975	0.04811	1416.27	1549.34	1689.11	1635.4	1575.8	1530.9	Detected	Detected	Detected	Detected	Detected	Detected	Mus musculus lin-52 homolog (C. elegans) (Lin52), mRNA [NM_173756]	chr12	85872287	85872346	+	mm|12qD1	ENSMUST00000137170	217708	NM_173756	chr12:85872287-85872346	NM_173756	TC1579524	Mm.311904	TTTGATCTGCAACACCTCCTCCTCCTATCATCCTATTCACCAGCACTTAATTAATGTAAG
A_51_P462102	Gpr125	G protein-coupled receptor 125	GO:0007165(signal transduction);GO:0007166(cell surface receptor signaling pathway);GO:0007186(G-protein coupled receptor signaling pathway);GO:0007218(neuropeptide signaling pathway)	GO:0005886(plasma membrane);GO:0009897(external side of plasma membrane);GO:0016020(membrane);GO:0016021(integral component of membrane)	GO:0004871(signal transducer activity);GO:0004888(transmembrane signaling receptor activity);GO:0004930(G-protein coupled receptor activity)	-0.0688424	-0.441724	0.000366688	0.261552	-0.000366688	0.360995	774.762	632.643	1019.97	1286.51	919.349	1100.4	Detected	Detected	Detected	Detected	Detected	Detected	Mus musculus G protein-coupled receptor 125 (Gpr125), mRNA [NM_133911]	chr5	50351414	50351473	-	mm|5qB3	ENSMUST00000030971	70693	NM_133911	chr5:50351473-50351414	NM_133911	TC1597083	Mm.272974	ACTCACATTCCTTTAAGCTATGAACTCTTAGAAACAAACTGTTTACAGCCACCTTGGGGA
A_52_P282905	Ces1b	carboxylesterase 1B	GO:0008150(biological_process)	GO:0005575(cellular_component)	GO:0016787(hydrolase activity);GO:0052689(carboxylic ester hydrolase activity)							4.09477	3.16274	3.48935	3.30079	3.05644	3.66206	Not Detected	Not Detected	Not Detected	Not Detected	Not Detected	Not Detected	Mus musculus carboxylesterase 1B (Ces1b), mRNA [NM_001081372]	chr8	95581314	95584247	-	mm|8qC5	ENSMUST00000109582	382044	NM_001081372	chr8:95584247-95581314	NM_001081372		Mm.482549	CATGGCGATGAAATCTTCTCTGTATTTGGGATTCCATTATTAAAAGAGGGTACCTCAGAA
A_52_P581326	Hcfc2	host cell factor C2	GO:0000122(negative regulation of transcription from RNA polymerase II promoter)	GO:0005737(cytoplasm)	GO:0003674(molecular_function)	0.0398459	-0.150486	0.0393834	-0.128712	0.0779843	-0.290791	317.898	294.599	398.78	373.537	369.375	266.529	Detected	Detected	Detected	Detected	Detected	Detected	Mus musculus host cell factor C2 (Hcfc2), mRNA [NM_001081218]	chr10	82197189	82201045	+	mm|10qC1	ENSMUST00000020478	67933	NM_001081218	chr10:82197189-82201045	NM_001081218	TC1581433	Mm.127405	TTTATTTGCTACCAAAAGGAAAACAAAGTATGTCAAAGGTAGGAAATGCAGACGTGCCTG
A_55_P2081020	Gpr20	G protein-coupled receptor 20	GO:0007165(signal transduction);GO:0007186(G-protein coupled receptor signaling pathway)	GO:0005886(plasma membrane);GO:0005887(integral component of plasma membrane);GO:0016020(membrane);GO:0016021(integral component of membrane)	GO:0004871(signal transducer activity);GO:0004930(G-protein coupled receptor activity)							6.75095	7.03813	8.61474	10.6993	13.3821	15.2626	Not Detected	Not Detected	Not Detected	Not Detected	Not Detected	Not Detected	Mus musculus G protein-coupled receptor 20 (Gpr20), mRNA [NM_173365]	chr15	73525037	73525096	-	mm|15qD3	ENSMUST00000064166	239530	NM_173365	chr15:73525096-73525037	NM_173365	TC1589451	Mm.122997	GTGTGGCCACAGTCCTCTCCAGTGGTAGAAAATGTTAGGAATAAAGATACAAAGCAACTC
A_51_P137168	Smarcal1	SWI/SNF related matrix associated, actin dependent regulator of chromatin, subfamily a-like 1	GO:0000733(DNA strand renaturation);GO:0006200(ATP catabolic process);GO:0006259(DNA metabolic process);GO:0006357(regulation of transcription from RNA polymerase II promoter);GO:0016568(chromatin modification)	GO:0005634(nucleus)	GO:0000166(nucleotide binding);GO:0003676(nucleic acid binding);GO:0003677(DNA binding);GO:0004386(helicase activity);GO:0005524(ATP binding);GO:0008094(DNA-dependent ATPase activity);GO:0016787(hydrolase activity)	-0.153624	-0.0133362	-0.0242624	0.265103	0.0514603	0.0133362	1747.29	2036.26	2398.23	3084.61	2279.29	2068.29	Detected	Detected	Detected	Detected	Detected	Detected	Mus musculus HepA-related protein Harp mRNA, complete cds. [AF088884]	chr1	72679452	72679511	+	mm|1qC3		54380	AF088884	chr1:72679452-72679511			Mm.274232	AATGACATGGAATTCCTGGAAGCAGCAGAGTCCTTTGAGATAAAAAATACATCAGGAACC
A_30_P01018931						0.644953	0.127187	-2.11746	-0.709291	0.258204	-0.608375	130.473	96.36	24.1287	67.3969	112.927	57.7058	Detected	Detected	Detected	Detected	Detected	Detected	lincRNA:chr2:176610409-176612864 forward strand	chr2	176612790	176612849	+	mm|2qH4				chr2:176612790-176612849				AAAGTAATGGGTTTGAACAGTGCTCTTAACCACTGAATGATCCCTGCGTGCCAAGTAACC
A_51_P108334	Slc25a4	solute carrier family 25 (mitochondrial carrier, adenine nucleotide translocator), member 4	GO:0006810(transport);GO:0008637(apoptotic mitochondrial changes);GO:0015860(purine nucleoside transmembrane transport);GO:0015866(ADP transport);GO:0015867(ATP transport);GO:0034220(ion transmembrane transport);GO:0055085(transmembrane transport);GO:0060547(negative regulation of necrotic cell death);GO:2000277(positive regulation of oxidative phosphorylation uncoupler activity)	GO:0005739(mitochondrion);GO:0005741(mitochondrial outer membrane);GO:0005743(mitochondrial inner membrane);GO:0016020(membrane);GO:0016021(integral component of membrane)	GO:0005215(transporter activity);GO:0005471(ATP:ADP antiporter activity);GO:0005515(protein binding);GO:0019899(enzyme binding)	-0.350927	-0.356852	0.16763	0.0599341	0.206583	0.212057	68741.7	72389.5	123568	120695	114484	107074	Detected	Detected	Detected	Detected	Detected	Detected	Mus musculus solute carrier family 25 (mitochondrial carrier, adenine nucleotide translocator), member 4 (Slc25a4), mRNA [NM_007450]	chr8	47292828	47292887	-	mm|8qB1.1	ENSMUST00000034049	11739	NM_007450	chr8:47292887-47292828	NM_007450	TC1654736	Mm.16228	CCAATGTACTGAGAGGCATGGGTGGTGCTTTTGTATTGGTATTGTATGATGAGATCAAAA
A_55_P2066737										0.285808		8.06428	12.7114	17.5933	15.45	16.36	9.62195	Not Detected	Not Detected	Not Detected	Not Detected	Detected	Not Detected		chrX	34985262	34985321	+	mm|XqA3.3				chrX:034985262-034985321				TTACAAGCACTTATCTAAGCCTGAGAGTAATTCTAACTCCTCCCCAGAAACCCTGGCGAA
A_66_P125209	Kif2c	kinesin family member 2C	GO:0007018(microtubule-based movement);GO:0007019(microtubule depolymerization);GO:0007049(cell cycle);GO:0007059(chromosome segregation);GO:0007067(mitosis);GO:0030951(establishment or maintenance of microtubule cytoskeleton polarity);GO:0051301(cell division);GO:0051983(regulation of chromosome segregation)	GO:0000775(chromosome, centromeric region);GO:0000776(kinetochore);GO:0005634(nucleus);GO:0005694(chromosome);GO:0005737(cytoplasm);GO:0005856(cytoskeleton);GO:0005871(kinesin complex);GO:0005874(microtubule);GO:0015630(microtubule cytoskeleton);GO:0035371(microtubule plus-end)	GO:0000166(nucleotide binding);GO:0003777(microtubule motor activity);GO:0005524(ATP binding);GO:0008017(microtubule binding);GO:0051010(microtubule plus-end binding)	0.277355	0.33732	-0.231281	0.905953	-0.0498142	-0.529837	419.212	462.088	369.747	855.949	378.133	252.6	Detected	Detected	Detected	Detected	Detected	Detected	Mus musculus kinesin family member 2C (Kif2c), mRNA [NM_134471]	chr4	116832728	116832787	-	mm|4qD1	ENSMUST00000065896	73804	NM_134471	chr4:116832787-116832728	NM_134471	TC1676226	Mm.247651	GAAACGGCACCAATGATGACTTCAAATAAAGATCTGTTTGATATCACACTAGCCTCTTCC
A_51_P253207	Slc51a	solute carrier family 51, alpha subunit	GO:0006810(transport);GO:0015721(bile acid and bile salt transport)	GO:0005783(endoplasmic reticulum);GO:0005789(endoplasmic reticulum membrane);GO:0005886(plasma membrane);GO:0016020(membrane);GO:0016021(integral component of membrane);GO:0043234(protein complex)	GO:0005215(transporter activity);GO:0005515(protein binding);GO:0042803(protein homodimerization activity);GO:0046982(protein heterodimerization activity)							4.16301	3.73757	3.56238	5.14781	6.09519	3.72545	Not Detected	Not Detected	Not Detected	Not Detected	Not Detected	Not Detected	solute carrier family 51, alpha subunit [Source:MGI Symbol;Acc:MGI:2146634] [ENSMUST00000042042]	chr16	32475636	32475695	-	mm|16qB3	ENSMUST00000042042	106407	AK147155	chr16:32475695-32475636		TC1744790	Mm.476915	GGATGAAGGTAAAGTGCAGTGGGTTGAACCTGTTTTGAGTCTTTCTCGTTTTTGTAATAA
A_30_P01023061												4.17163	3.25102	3.57079	3.38762	3.13736	3.73341	Not Detected	Not Detected	Not Detected	Not Detected	Not Detected	Not Detected	lincRNA:chr5:112539219-112540601 reverse strand	chr5	112539326	112539385	-	mm|5qF				chr5:112539385-112539326				ATTAGTCCTAACACAACTGGACTGCAGATAGATGAGACCTGGTTCTGGATTCATCAGCTG
A_55_P1975385	Dctn1	dynactin 1	GO:0006810(transport);GO:0010970(microtubule-based transport)	GO:0000776(kinetochore);GO:0000922(spindle pole);GO:0005737(cytoplasm);GO:0005813(centrosome);GO:0005856(cytoskeleton);GO:0005868(cytoplasmic dynein complex);GO:0005869(dynactin complex);GO:0005874(microtubule);GO:0030286(dynein complex);GO:0031252(cell leading edge)	GO:0003774(motor activity);GO:0005515(protein binding);GO:0045502(dynein binding)	-0.912262	-0.0113263	-0.140713	0.278327	0.0113263	-0.21883	14316.9	28268.1	30668.5	43155.7	30730.9	24410.7	Detected	Detected	Detected	Detected	Detected	Detected	Mus musculus dynactin 1 (Dctn1), transcript variant 1, mRNA [NM_007835]	chr6	83150047	83150106	+	mm|6qC3	ENSMUST00000077407	13191	NM_007835	chr6:83150047-83150106	NM_007835	TC1572689	Mm.6919	TAAAGATTGAGTGAGGTCTCCCTGACTGAGGACTTCACCCCTTGATTAAAGCAACTTGTG
A_30_P01021748												4.19007	3.27026	3.58916	3.40605	5.64354	3.74971	Not Detected	Not Detected	Not Detected	Not Detected	Not Detected	Not Detected	lincRNA:chr2:157361470-157379813 forward strand	chr2	157378355	157378414	+	mm|2qH1				chr2:157378355-157378414				TTTAGGAATGCAGCACTAACTGACTGAGTCACCACCTATTTTACCCACAAAGCCACAGAC
A_30_P01028040						0.274633	0.149377	-0.034903	0.321494	0.034903	-0.274554	2404.85	2331.43	2434.97	3280.81	2304.73	1732.82	Detected	Detected	Detected	Detected	Detected	Detected	lincRNA:chr3:146629425-146649125 forward strand	chr3	146646465	146646524	+	mm|3qH2				chr3:146646465-146646524				GGTGTGTTGGGAGAAATTTACTCAGGTACTCACTGTGATACCAAGAGGGGTGTGTCATCT
A_30_P01019706						2.92986						45.3999	9.15849	5.24936	3.86107	5.41873	4.31396	Detected	Not Detected	Not Detected	Not Detected	Not Detected	Not Detected	lincRNA:chr13:112337405-112356455 reverse strand	chr13	112350877	112350936	-	mm|13qD2.2				chr13:112350936-112350877				AGGAAAAAGGGAAAATGAAAGCTGGAGAATGGATTCCATGCTTTAGAGCACGGCTTTGGG
A_55_P2378129	D11Ertd80e	DNA segment, Chr 11, ERATO Doi 80, expressed										4.22066	4.2511	3.61941	3.43656	3.18359	3.77666	Not Detected	Not Detected	Not Detected	Not Detected	Not Detected	Not Detected	UI-M-CC1-bae-a-04-0-UI.r1 NIH_BMAP_Ret1_N Mus musculus cDNA clone UI-M-CC1-bae-a-04-0-UI 5', mRNA sequence [BM937886]	chr11	78503111	78503170	+	mm|11qB5		52473	BM937886	chr11:78503111-78503170		TC1653707	Mm.441312	GTACTTCTGAACTACTAATGCCATCTATCATGTCTTGGCACATGCTTACTGACTGCTCTG
A_66_P104814	Trak1	trafficking protein, kinesin binding 1	GO:0008333(endosome to lysosome transport)	GO:0005634(nucleus);GO:0005737(cytoplasm);GO:0005739(mitochondrion);GO:0005768(endosome);GO:0005769(early endosome)	GO:0050811(GABA receptor binding)	0.315791	0.568198	-0.68716	-0.174476	-0.3513	-0.407845	59.3088	74.7035	37.1352	55.7598	42.2672	37.8679	Detected	Detected	Detected	Detected	Detected	Detected	Mus musculus trafficking protein, kinesin binding 1 (Trak1), mRNA [NM_175114]	chr9	121362489	121362548	+	mm|9qF4	ENSMUST00000045903	67095	NM_175114	chr9:121362489-121362548	NM_175114	NP738162	Mm.491112	AGCGACGTCAGCAACGTGGTCCTCGATAACAAAACCAACAGCATCCTCCTGGAGACCGAG
A_65_P14622	Gm13084	predicted gene 13084	GO:0008150(biological_process)	GO:0005575(cellular_component)	GO:0003674(molecular_function)							4.24174	5.43084	6.71721	3.45764	3.77766	16.4691	Not Detected	Not Detected	Not Detected	Not Detected	Not Detected	Not Detected	Mus musculus predicted gene 13084 (Gm13084), mRNA [NM_001005371]	chr4	143400023	143400082	-	mm|4qE1	ENSMUST00000075045	381569	NM_001005371	chr4:143400082-143400023	NM_001005371	TC1580133	Mm.332024	TGTCTGAGACACACTGAAAAGAAAGGAATGTCCTCAGAGCTGGTAAAGAGTATTGCATCT
A_52_P61520	Nsun3	NOL1/NOP2/Sun domain family member 3	GO:0008150(biological_process);GO:0032259(methylation)	GO:0005575(cellular_component)	GO:0003674(molecular_function);GO:0003723(RNA binding);GO:0008168(methyltransferase activity);GO:0016740(transferase activity)							10.8851	6.29516	10.4314	12.7513	4.4275	12.7991	Not Detected	Not Detected	Not Detected	Not Detected	Not Detected	Not Detected	Mus musculus NOL1/NOP2/Sun domain family member 3 (Nsun3), mRNA [NM_178925]	chr16	62776370	62776429	-	mm|16qC1.3	ENSMUST00000063089	106338	NM_178925	chr16:62776429-62776370	NM_178925	TC1599426	Mm.26321	CAATATGCCATCCTCTTCAACCGATTCAATTATCCCTTTGAACTGGAAAAGGCCTTGCAT
A_55_P2037162	Esyt1	extended synaptotagmin-like protein 1		GO:0016020(membrane);GO:0016021(integral component of membrane)		0.123232	0.31633	0.0615983	-0.54122	-0.498248	-1.6425	320.109	386.959	384.883	266.725	235.457	99.2541	Detected	Detected	Detected	Detected	Detected	Detected	Mus musculus adult retina cDNA, RIKEN full-length enriched library, clone:A930030A18 product:membrane bound C2 domain containing protein, full insert sequence. [AK044656]	chr10	127950630	127950689	-	mm|10qD3		23943	AK044656	chr10:127950689-127950630			Mm.66056	ATTTGAAGTCTTTGGTGTTAACAGCTTTCCCCCTTGTGGAAACTTGTGGGCTACAGCTCA
A_30_P01024721						0.196539	0.100925	-0.169274	-0.276426	-0.0391238	0.103673	84.577	83.6968	82.36	80.4753	81.2848	83.6152	Detected	Detected	Detected	Detected	Detected	Detected	lincRNA:chr8:122928924-122929556 reverse strand	chr8	122929152	122929211	-	mm|8qE1				chr8:122929211-122929152				AATGATAGAATGTTCCAGAAGCTTGGCCATCCACTCTGCCCTCAGTTCCTTATCTTACCA
A_51_P396917	Zfyve21	zinc finger, FYVE domain containing 21	GO:0008150(biological_process)	GO:0005575(cellular_component);GO:0005768(endosome);GO:0030054(cell junction);GO:0031410(cytoplasmic vesicle)	GO:0003674(molecular_function);GO:0046872(metal ion binding)	-0.178818	-0.0105939	0.491325	-0.0204892	0.0105939	0.31338	1803.44	2142.8	3600.97	2657.98	2327.12	2674.59	Detected	Detected	Detected	Detected	Detected	Detected	Mus musculus zinc finger, FYVE domain containing 21 (Zfyve21), mRNA [NM_026752]	chr12	113066176	113066235	+	mm|12qF1	ENSMUST00000021714	68520	NM_026752	chr12:113066176-113066235	NM_026752	TC1613944	Mm.390497	TGGAAGCAGAGTATCACTTACCTAGTGCAATATGTACACCGCTGATTAATGCTGTAAAGA
A_55_P1956832	Pip5k1b	phosphatidylinositol-4-phosphate 5-kinase, type 1 beta	GO:0016310(phosphorylation);GO:0046488(phosphatidylinositol metabolic process);GO:0046854(phosphatidylinositol phosphorylation)	GO:0001931(uropod);GO:0016020(membrane)	GO:0000166(nucleotide binding);GO:0005515(protein binding);GO:0005524(ATP binding);GO:0016301(kinase activity);GO:0016307(phosphatidylinositol phosphate kinase activity);GO:0016308(1-phosphatidylinositol-4-phosphate 5-kinase activity);GO:0016740(transferase activity)							4.32834	4.51683	3.72236	10.1234	4.14302	3.87292	Not Detected	Not Detected	Not Detected	Not Detected	Not Detected	Not Detected	Mus musculus phosphatidylinositol-4-phosphate 5-kinase, type 1 beta (Pip5k1b), mRNA [NM_008846]	chr19	24369285	24369344	-	mm|19qB	ENSMUST00000025800	18719	NM_008846	chr19:24369344-24369285	NM_008846		Mm.217214	TTTAGTAAATACTACTGTAAACTATAGTTTTATTGAAAGAAATAAAATATTTTGTTCTCG
A_55_P1994388	Lsm14a	LSM14 homolog A (SCD6, S. cerevisiae)	GO:0006417(regulation of translation);GO:0007275(multicellular organismal development);GO:0033962(cytoplasmic mRNA processing body assembly);GO:0039529(RIG-I signaling pathway);GO:0051607(defense response to virus);GO:0060340(positive regulation of type I interferon-mediated signaling pathway)	GO:0000932(cytoplasmic mRNA processing body);GO:0005622(intracellular);GO:0005737(cytoplasm);GO:0010494(cytoplasmic stress granule);GO:0030529(ribonucleoprotein complex);GO:0043231(intracellular membrane-bounded organelle)	GO:0003690(double-stranded DNA binding);GO:0003725(double-stranded RNA binding);GO:0003727(single-stranded RNA binding)	-0.355361	-0.214687	0.209934	0.195687	0.140398	0.244268	2447.4	2852.94	4544.24	4735.6	3905.2	3910.21	Detected	Detected	Detected	Detected	Detected	Detected	Mus musculus LSM14 homolog A (SCD6, S. cerevisiae) (Lsm14a), mRNA [NM_025948]	chr7	35130532	35130591	-	mm|7qB1	ENSMUST00000085585	67070	NM_025948	chr7:35130591-35130532	NM_025948	TC1615367	Mm.276503	TACTGTGTTTTGAGCCACAGAAGGTTTTGTGCGTGTGTGTGTGTATGTATGTGTGTGTGC
A_52_P180826	Ndufaf7	NADH dehydrogenase (ubiquinone) 1 alpha subcomplex assembly factor 7	GO:0032981(mitochondrial respiratory chain complex I assembly)	GO:0005739(mitochondrion)	GO:0019899(enzyme binding)	-0.20487	-0.1191	0.125669	0.283079	0.137087	0.0620003	3536.06	3968.06	5579.65	6549.29	5071.75	4485.84	Detected	Detected	Detected	Detected	Detected	Detected	Mus musculus NADH dehydrogenase (ubiquinone) 1 alpha subcomplex assembly factor 7 (Ndufaf7), mRNA [NM_028611]	chr17	79346307	79346366	+	mm|17qE3	ENSMUST00000024887	73694	NM_028611	chr17:79346307-79346366	NM_028611	TC1703670	Mm.104959	ATTTCACTTCTTTGCCTTGCTACCTCATCAGAGACTTCATGGGGGGAGTCAAGAAAGGAA
A_30_P01029756						0.211418	0.327817	-0.841572	1.17472	-0.265928	-0.211418	42.7709	49.0261	25.8673	110.133	34.7658	33.6396	Detected	Detected	Detected	Detected	Detected	Detected	lincRNA:chr6:50339188-50409363 reverse strand	chr6	50400016	50400075	-	mm|6qB2.3				chr6:50400075-50400016				TGCTGTGGCTGCTGATCCTAGCACTAGGGAGGTGGGGACAATTGAATCTTTGCTGGCAGG
A_55_P2171993	Mrgbp	MRG/MORF4L binding protein	GO:0006351(transcription, DNA-templated);GO:0006355(regulation of transcription, DNA-templated);GO:0008150(biological_process);GO:0016568(chromatin modification);GO:0040008(regulation of growth)	GO:0005634(nucleus);GO:0043189(H4/H2A histone acetyltransferase complex)	GO:0003674(molecular_function)	-0.212995	-0.141283	0.0528812	0.0156174	0.486472	-0.0156174	714.442	793.951	1077.93	1105.54	1312.88	863.718	Detected	Detected	Detected	Detected	Detected	Detected	Mus musculus MRG/MORF4L binding protein (Mrgbp), mRNA [NM_028479]	chr2	180320275	180320334	+	mm|2qH4	ENSMUST00000169630	73247	NM_028479	chr2:180320275-180320334	NM_028479	NP1220119	Mm.426558	ATGCTAGTGGGGCTTCCGCTGTGTCATCAGACCTCCAGAGCACCTGATTGGCCCAAAAGA
A_55_P2424060	Nrg3os	Nrg3 opposite strand transcript				0.386761	0.372054	-0.571183	-0.265219	-0.249381	-0.0641003	50.607	52.9691	32.6908	42.5336	36.8478	39.037	Detected	Detected	Detected	Detected	Detected	Detected	Mus musculus Nrg3 opposite strand transcript (Nrg3os), long non-coding RNA [NR_045713]	chr14	39772023	39772082	+	mm|14qB	ENSMUST00000177141	75170	NR_045713	chr14:39772023-39772082	NR_045713	NP742038	Mm.372967	TTCTCCTCCTGCAGTCTCCTGATTCTTGGCATTAAAAGCCTGAGATTAAAATCATTCCTG
A_30_P01021083												4.41389	3.49344	3.8007	6.54903	3.3494	3.94739	Not Detected	Not Detected	Not Detected	Not Detected	Not Detected	Not Detected	lincRNA:chr8:49853937-49874087 forward strand	chr8	49862936	49862995	+	mm|8qB1.2				chr8:49862936-49862995				TAGCTGATATCAGAGCTCCAGGAGCAAAGCGACTTGAGGGTATTATTAAGATGATGACAC
A_30_P01030360							0.324557	0.749598	-0.0993195	0.822815		16.1476	19.9596	31.8015	18.5823	30.1719	11.935	Not Detected	Detected	Detected	Detected	Detected	Not Detected	lincRNA:chr11:33414450-33450750 forward strand	chr11	33450015	33450074	+	mm|11qA4				chr11:33450015-33450074				TGGACTGCAGCATCTTCTAGCTCTTTTCTTCTGTGCTCATTTCTCTGTTTCCCCATTTTC
A_55_P2139889	Zfp783	zinc finger protein 783	GO:0008150(biological_process)	GO:0005575(cellular_component)	GO:0003674(molecular_function)							4.44394	8.6022	3.82824	3.64058	5.29839	3.9737	Not Detected	Not Detected	Not Detected	Not Detected	Not Detected	Not Detected	Mus musculus zinc finger protein 783 (Zfp783), long non-coding RNA [NR_027963]	chr6	47903093	47903152	+	mm|6qB2.3	ENSMUST00000154259	232785	NR_027963	chr6:47903093-47903152	NR_027963	TC1682017	Mm.482185	AGAACCATGGAGGTGGAAATATTAACTTAATCGGTGCTCTATAAATACACTGGAAAATGT
A_66_P135804						0.129503	0.118671	-0.138569	-0.0287137	-0.0192838	0.0192838	49788	52252	51881.4	58922.8	50819.9	48633.3	Detected	Detected	Detected	Detected	Detected	Detected		chr8	30396685	30396744	-	mm|8qA3				chr8:030396744-030396685				TTGTCCTTGCCATTCGTCCTGTTACACATTAAAACTATTTACCCTCTTCCACCTGTAAAA
A_55_P2002743							0.613062					10.4655	20.9868	14.9565	15.9325	15.6392	12.8465	Not Detected	Detected	Not Detected	Not Detected	Not Detected	Not Detected		chr12	116532193	116532252	-	mm|12qF2				chr12:116532252-116532193				TATAAGCTGTACAGTAATTCAGGCTGGTTTTCAGCTCTGTTCCTTCCTATTATATCATAA
A_51_P109835	Uqcrc1	ubiquinol-cytochrome c reductase core protein 1	GO:0006122(mitochondrial electron transport, ubiquinol to cytochrome c);GO:0006810(transport);GO:0055114(oxidation-reduction process)	GO:0005739(mitochondrion);GO:0005743(mitochondrial inner membrane);GO:0005750(mitochondrial respiratory chain complex III);GO:0016020(membrane);GO:0070469(respiratory chain)	GO:0003824(catalytic activity);GO:0005515(protein binding);GO:0032403(protein complex binding);GO:0046872(metal ion binding)	0.114821	0.169743	-0.277757	0.214771	-0.814495	-0.05374	7609.44	8358.44	7273.77	10770.3	4521.68	7138.37	Detected	Detected	Detected	Detected	Detected	Detected	Mus musculus ubiquinol-cytochrome c reductase core protein 1 (Uqcrc1), mRNA [NM_025407]	chr9	108851008	108851487	+	mm|9qF2	ENSMUST00000026743	22273	NM_025407	chr9:108851008-108851487	NM_025407	TC1614254	Mm.335460	GACATTTGCTCCAAGTACTTTTATGACCAATGTCCAGCAGTGGCTGGCTATGGCCCCATC
A_30_P01025358												4.50491	3.57971	3.88298	3.69106	7.55601	4.02755	Not Detected	Not Detected	Not Detected	Not Detected	Not Detected	Not Detected	lincRNA:chr11:70196232-70203307 forward strand	chr11	70200471	70200530	+	mm|11qB3				chr11:70200471-70200530				TTCAGCATTTGAAAACATATTTGTACTTGAGTCCAGGTAGGTAAAGGCCAGAAGTAGGAA
A_51_P249867	Snrnp48	small nuclear ribonucleoprotein 48 (U11/U12)	GO:0006397(mRNA processing);GO:0008150(biological_process);GO:0008380(RNA splicing)	GO:0005634(nucleus);GO:0005681(spliceosomal complex);GO:0005689(U12-type spliceosomal complex);GO:0005737(cytoplasm)	GO:0003674(molecular_function);GO:0046872(metal ion binding)	-0.452345	-0.118292	-0.0484619	0.0484619	0.147218	0.641853	1059.41	1412.09	1758.85	1979.74	1816.55	2384.72	Detected	Detected	Detected	Detected	Detected	Detected	Mus musculus small nuclear ribonucleoprotein 48 (U11/U12) (Snrnp48), mRNA [NM_026382]	chr13	38309317	38312568	+	mm|13qA3.3	ENSMUST00000091641	67797	NM_026382	chr13:38309317-38312568	NM_026382	TC1668855	Mm.250783	TCCTACAGAGCTAAGAATGTTCGCATAACCAAGAAATCATACACTGAGGTGATCCGGGAT
A_55_P2067321	Prune2	prune homolog 2 (Drosophila)	GO:0006915(apoptotic process)	GO:0005634(nucleus);GO:0005737(cytoplasm);GO:0005794(Golgi apparatus);GO:0043231(intracellular membrane-bounded organelle)	GO:0003674(molecular_function);GO:0016462(pyrophosphatase activity)	-0.0941539	0.552632	0.170102	0.0985708	-0.206375		41.9864	69.5104	63.2765	63.3741	43.9568	8.33579	Detected	Detected	Detected	Detected	Detected	Not Detected	Mus musculus 10 days neonate medulla oblongata cDNA, RIKEN full-length enriched library, clone:B830018G21 product:unclassifiable, full insert sequence. [AK046830]	chr19	17290889	17290948	+	mm|19qB		353211	AK046830	chr19:17290889-17290948		TC1609488		TATGTGCTTACATGTAGTACTGTATGGCTGGGTTCAAAGGACACTGATGCATCCAGGACT
A_30_P01023722						0.469007	0.442854	0.219186	-0.25386			24.0104	24.9325	25.3385	19.2124	12.592	18.1994	Detected	Detected	Detected	Detected	Not Detected	Not Detected	lincRNA:chr4:135896689-135918414 forward strand	chr4	135911661	135911720	+	mm|4qD3				chr4:135911661-135911720				CGTTATTATTCGTCAACATGCTTCCTGGTCCTACAGTAGCGTTATATGCTTTTTTATTTC
A_55_P2178803	Zbtb5	zinc finger and BTB domain containing 5	GO:0006351(transcription, DNA-templated);GO:0006355(regulation of transcription, DNA-templated);GO:0008150(biological_process)	GO:0005634(nucleus)	GO:0003676(nucleic acid binding);GO:0003677(DNA binding);GO:0046872(metal ion binding)	-0.301676	-0.0849066	0.0645876	0.0944042	0.163258	-0.0810928	2599.13	3193.9	4204.06	4516.97	4059.62	3193.14	Detected	Detected	Detected	Detected	Detected	Detected	Mus musculus zinc finger and BTB domain containing 5 (Zbtb5), transcript variant 1, mRNA [NM_001163284]	chr4	45005871	45005930	-	mm|4qB1	ENSMUST00000107817	230119	NM_001163284	chr4:45005930-45005871	NM_001163284	TC1584545	Mm.44222	ATTCCATCCCTGTACAGCAATGCAGAACATACTGTGTGTAACCAGGTGACTTGGTGCTAT
A_52_P683336	AY074887	cDNA sequence AY074887	GO:0007050(cell cycle arrest);GO:0008285(negative regulation of cell proliferation);GO:0097190(apoptotic signaling pathway)	GO:0005615(extracellular space);GO:0005737(cytoplasm)	GO:0003674(molecular_function)		0.19605			-0.119668	0.26428	22.3925	24.9653	17.984	16.048	21.4662	26.099	Not Detected	Detected	Not Detected	Not Detected	Detected	Detected	Mus musculus cDNA sequence AY074887 (AY074887), mRNA [NM_145229]	chr9	54798235	54798294	-	mm|9qB	ENSMUST00000054018	246735	NM_145229	chr9:54798294-54798235	NM_145229	TC1592258	Mm.473773	TCTTCCTCTTAGCCTCATTTTCTCCTTTCTCAGATCCAACTCTTTAATTGGGATAACTTT
A_55_P2143025	Sema3c	sema domain, immunoglobulin domain (Ig), short basic domain, secreted, (semaphorin) 3C	GO:0001755(neural crest cell migration);GO:0001974(blood vessel remodeling);GO:0007275(multicellular organismal development);GO:0007399(nervous system development);GO:0007411(axon guidance);GO:0007507(heart development);GO:0009791(post-embryonic development);GO:0030154(cell differentiation);GO:0060666(dichotomous subdivision of terminal units involved in salivary gland branching)	GO:0005576(extracellular region);GO:0005615(extracellular space);GO:0016020(membrane)	GO:0004872(receptor activity);GO:0030215(semaphorin receptor binding)	0.0164356	-0.0164356	-1.14628	0.110318	-0.225962	0.544126	316.24	326.86	177.251	445.724	302.515	480.68	Detected	Detected	Detected	Detected	Detected	Detected	Mus musculus sema domain, immunoglobulin domain (Ig), short basic domain, secreted, (semaphorin) 3C (Sema3c), mRNA [NM_013657]	chr5	17235981	17236040	+	mm|5qA3	ENSMUST00000115271	20348	NM_013657	chr5:17235981-17236040	NM_013657	TC1577356	Mm.5071	CCCTGTGTAGAGAAAGCAAACTAGATGTAGTTACCACATGAGAATTTAATTAGATGTTGA
A_55_P2015832	Stmnd1	stathmin domain containing 1	GO:0008150(biological_process);GO:0031110(regulation of microtubule polymerization or depolymerization)	GO:0005575(cellular_component)	GO:0003674(molecular_function)	3.02965						30.2408	3.69483	3.99379	5.301	3.50604	4.138	Detected	Not Detected	Not Detected	Not Detected	Not Detected	Not Detected	Mus musculus stathmin domain containing 1 (Stmnd1), mRNA [NM_001005422]	chr13	46395425	46395484	+	mm|13qA5	ENSMUST00000076622	380842	NM_001005422	chr13:46395425-46395484	NM_001005422	TC1587870	Mm.188108	CTGTGTGTATCTTGTTTTAATTCTCTGTTGTTAAAGAATAAAGCAGTGCCTTGAAGTTGG
A_55_P2092310	Phgdh	3-phosphoglycerate dehydrogenase	GO:0006541(glutamine metabolic process);GO:0006544(glycine metabolic process);GO:0006563(L-serine metabolic process);GO:0006564(L-serine biosynthetic process);GO:0006566(threonine metabolic process);GO:0008152(metabolic process);GO:0008652(cellular amino acid biosynthetic process);GO:0009448(gamma-aminobutyric acid metabolic process);GO:0010468(regulation of gene expression);GO:0019530(taurine me…		GO:0004617(phosphoglycerate dehydrogenase activity);GO:0016491(oxidoreductase activity);GO:0016616(oxidoreductase activity, acting on the CH-OH group of donors, NAD or NADP as acceptor);GO:0048037(cofactor binding);GO:0051287(NAD binding)	0.0392103	-0.220508	-0.0392103	0.633656	0.739692	1.10872	1478.03	1305.39	1756.56	2947.25	2718	3270.6	Detected	Detected	Detected	Detected	Detected	Detected	Mus musculus cDNA, clone:Y1G0118H07, strand:plus, reference:ENSEMBL:Mouse-Transcript-ENST:ENSMUST00000061100, based on BLAT search. [AK195427]	chr3	98117083	98117094	-	mm|3qF2.2		236539	AK195427	chr3:98117094-98117083			Mm.371997	GGATCGCAGAACCAGGGCATCTGCCTGAACTAATAGCTAGTAAAGAACCTTACCTCCAAA
A_30_P01022686						0.02598	0.44763	-0.374692	-0.422729	-0.02598	-0.471096	110.914	157.092	105.428	107.324	121.072	82.8587	Detected	Detected	Detected	Detected	Detected	Detected	lincRNA:chr5:149765314-149771786 reverse strand	chr5	149766059	149766118	-	mm|5qG3				chr5:149766118-149766059				AGAGACTCTGCTCAGCCTGCAGACCGTGGCCTGAGCTGCTCTGCTGAGTCACTGTCTGAC
A_55_P2224830	D230044B12Rik	RIKEN cDNA D230044B12 gene				0.229648	1.10358	0.0625408	-1.39516	-0.400957	-0.227864	45.4345	88.045	50.777	19.4561	33.2089	34.8859	Detected	Detected	Detected	Detected	Detected	Detected	Mus musculus 12 days embryo eyeball cDNA, RIKEN full-length enriched library, clone:D230044B12 product:unclassifiable, full insert sequence. [AK052079]	chr15	80663562	80663621	+	mm|15qE1		399635	AK052079	chr15:80663562-80663621				CCATTGGATTGCATTGCTAACATAGAAGTAGTTATCCTAAAGCTGAGTAAGAAATTTTGG
A_55_P2031596												4.68787	3.74867	4.04575	3.83041	3.5421	4.19213	Not Detected	Not Detected	Not Detected	Not Detected	Not Detected	Not Detected	DS177A_G09 Eppig [DV659360]	chr4	29016159	29016218	-	mm|4qA4			DV659360	chr4:29016218-29016159			Mm.422558	GAAGATGGATCAGTGGATAAAGGTGATCAGGATCCTTTTCATTTATGCATGGAAAAGCAA
A_30_P01018995											2.00854	10.6955	9.25432	11.2629	7.94647	15.2265	41.5675	Not Detected	Not Detected	Not Detected	Not Detected	Not Detected	Detected	lincRNA:chr18:77968421-77972209 reverse strand	chr18	77968912	77968971	-	mm|18qE3				chr18:77968971-77968912				TAGATACAGCCAGTGAGTCTACACTAGACAAGGCAACCAGAGACCAAAGAGAAGAAAAGG
A_51_P111462	Arl15	ADP-ribosylation factor-like 15	GO:0007264(small GTPase mediated signal transduction);GO:0008150(biological_process)	GO:0005575(cellular_component);GO:0005622(intracellular)	GO:0000166(nucleotide binding);GO:0005525(GTP binding)	0.0836797	-0.600616	-0.0836797	0.190477	0.239963	0.0958266	846.289	556.884	945.635	1203.52	1067.24	899.837	Detected	Detected	Detected	Detected	Detected	Detected	Mus musculus ADP-ribosylation factor-like 15 (Arl15), mRNA [NM_172595]	chr13	114947562	114947621	+	mm|13qD2.2	ENSMUST00000091201	218639	NM_172595	chr13:114947562-114947621	NM_172595		Mm.79837	AGTTGACAGGCTCACATGGGCATTTGCTAGGCAACAAGAACTTGCCCTATTCACAATTTA
A_55_P2039681	Gpr35	G protein-coupled receptor 35	GO:0007165(signal transduction);GO:0007186(G-protein coupled receptor signaling pathway)	GO:0005886(plasma membrane);GO:0005887(integral component of plasma membrane);GO:0016020(membrane);GO:0016021(integral component of membrane)	GO:0004871(signal transducer activity);GO:0004930(G-protein coupled receptor activity)							4.73014	3.78571	4.08203	3.85741	3.56435	4.23109	Not Detected	Not Detected	Not Detected	Not Detected	Not Detected	Not Detected	Mus musculus G protein-coupled receptor 35 (Gpr35), transcript variant 1, mRNA [NM_022320]	chr1	94879439	94879498	+	mm|1qD	ENSMUST00000064480	64095	NM_022320	chr1:94879439-94879498	NM_022320	TC1693725	Mm.152780	TACATGAGCATAAGCCTGGTCACTGCCATTGCTGTGGACCGCTATGTGGCAGTGCGGCAT
A_55_P2062632	Smc5	structural maintenance of chromosomes 5	GO:0000722(telomere maintenance via recombination);GO:0000724(double-strand break repair via homologous recombination);GO:0006281(DNA repair);GO:0006310(DNA recombination);GO:0006974(cellular response to DNA damage stimulus);GO:0007049(cell cycle);GO:0007067(mitosis);GO:0034184(positive regulation of maintenance of mitotic sister chromatid cohesion);GO:0045842(positive regulation of mitotic metap…	GO:0000781(chromosome, telomeric region);GO:0005634(nucleus);GO:0005694(chromosome);GO:0016605(PML body);GO:0030915(Smc5-Smc6 complex)	GO:0000166(nucleotide binding);GO:0003674(molecular_function);GO:0005524(ATP binding)	0.237855	-0.0358458	-0.185676	0.000447273	-0.150705	-0.000447273	2596.36	2270.97	2429.15	2908.61	2244.38	2320.69	Detected	Detected	Detected	Detected	Detected	Detected	Mus musculus structural maintenance of chromosomes 5 (Smc5), transcript variant 1, mRNA [NM_001252684]	chr19	23283224	23283283	-	mm|19qB	ENSMUST00000087556	226026	NM_001252684	chr19:23283283-23283224	NM_001252684	TC1582641	Mm.23267	TTCCTTTAACTGTTTATACGTGTCGCTCGCTCAAGTGAATAAAAGTTAGCAGACTTATTG
A_55_P1968774	Ptk2b	PTK2 protein tyrosine kinase 2 beta	GO:0000165(MAPK cascade);GO:0001525(angiogenesis);GO:0001556(oocyte maturation);GO:0001954(positive regulation of cell-matrix adhesion);GO:0002040(sprouting angiogenesis);GO:0002315(marginal zone B cell differentiation);GO:0006468(protein phosphorylation);GO:0007015(actin filament organization);GO:0007155(cell adhesion);GO:0007166(cell surface receptor signaling pathway);GO:0007172(signal complex…	GO:0005634(nucleus);GO:0005737(cytoplasm);GO:0005856(cytoskeleton);GO:0005886(plasma membrane);GO:0005925(focal adhesion);GO:0005938(cell cortex);GO:0014069(postsynaptic density);GO:0016020(membrane);GO:0030027(lamellipodium);GO:0030054(cell junction);GO:0030424(axon);GO:0030426(growth cone);GO:0042995(cell projection);GO:0045121(membrane raft)	GO:0000166(nucleotide binding);GO:0004672(protein kinase activity);GO:0004713(protein tyrosine kinase activity);GO:0004715(non-membrane spanning protein tyrosine kinase activity);GO:0004871(signal transducer activity);GO:0005515(protein binding);GO:0005524(ATP binding);GO:0016301(kinase activity);GO:0016740(transferase activity);GO:0016772(transferase activity, transferring phosphorus-containing …	0.059108	0.330715	-0.0892093	-0.125459	-0.0719564	0.0457637	171.175	218.495	193.811	198.915	176.883	178.818	Detected	Detected	Detected	Detected	Detected	Detected	Mus musculus PTK2 protein tyrosine kinase 2 beta (Ptk2b), transcript variant 2, mRNA [NM_001162365]	chr14	66772756	66772815	-	mm|14qD1	ENSMUST00000022622	19229	NM_001162365	chr14:66772815-66772756	NM_001162365	TC1576336	Mm.21613	ATTGGTCTTCCAGGGAAAGCTGAGAAGAGTCCATCCCCCTTGCCACTTTGCACGACACCC
A_55_P1984481	Mfn2	mitofusin 2	GO:0001825(blastocyst formation);GO:0006184(GTP catabolic process);GO:0006626(protein targeting to mitochondrion);GO:0007006(mitochondrial membrane organization);GO:0007050(cell cycle arrest);GO:0007275(multicellular organismal development);GO:0008053(mitochondrial fusion);GO:0008285(negative regulation of cell proliferation);GO:0046580(negative regulation of Ras protein signal transduction);GO:0…	GO:0005739(mitochondrion);GO:0005741(mitochondrial outer membrane);GO:0005829(cytosol);GO:0015630(microtubule cytoskeleton);GO:0016020(membrane);GO:0016021(integral component of membrane);GO:0031306(intrinsic component of mitochondrial outer membrane)	GO:0000166(nucleotide binding);GO:0003924(GTPase activity);GO:0005515(protein binding);GO:0005525(GTP binding);GO:0016787(hydrolase activity);GO:0031625(ubiquitin protein ligase binding);GO:0051020(GTPase binding)	0.186932	0.185474	0.0128903	0.0696082	-0.310174	-0.912166	1439.61	1520.71	1601.17	1752.73	1154.25	708.553	Detected	Detected	Detected	Detected	Detected	Detected	Mus musculus mitofusin 2 (Mfn2), transcript variant 1, mRNA [NM_001285920]	chr4	147248019	147248078	-	mm|4qE2	ENSMUST00000030884	170731	NM_001285920	chr4:147248078-147248019	NM_001285920	TC1652144	Mm.154312	TCTCACAGTGGGTCACGTGAAAATCAGTGTCACGTAGTCCCAGTGAATGTTGTGTTCTTT
A_55_P2444515	Akap2	A kinase (PRKA) anchor protein 2	GO:0007015(actin filament organization);GO:0007178(transmembrane receptor protein serine/threonine kinase signaling pathway);GO:0008104(protein localization);GO:0051291(protein heterooligomerization)	GO:0043234(protein complex)	GO:0019904(protein domain specific binding);GO:0051018(protein kinase A binding)							9.46556	11.7446	4.13485	10.28	10.1782	4.29035	Not Detected	Not Detected	Not Detected	Not Detected	Not Detected	Not Detected	Mus musculus A kinase (PRKA) anchor protein 2 (Akap2), transcript variant 2, mRNA [NM_001035532]	chr4	57907544	57907603	+	mm|4qB3	ENSMUST00000098066	11641	NM_001035532	chr4:57907544-57907603	NM_001035532	TC1597395	Mm.467752	TAATTAGGTGCCCCGAGTTTCTGAATGAGAAAATGTTTCATTTCTGGTGGGGAAGGGGAG
A_66_P111430	2410006H16Rik	RIKEN cDNA 2410006H16 gene	GO:0008150(biological_process)	GO:0005575(cellular_component)	GO:0003674(molecular_function)	-0.60144	-0.00834656	0.00834656	-0.735749	0.0526896	0.0655479	3366.57	5369.9	6446.68	4050.83	5995.14	5635.85	Detected	Detected	Detected	Detected	Detected	Detected	Mus musculus RIKEN cDNA 2410006H16 gene (2410006H16Rik), long non-coding RNA [NR_030738]	chr11	62418244	62418303	+	mm|11qB2	ENSMUST00000131787	69221	NR_030738	chr11:62418244-62418303	NR_030738	TC1656782	Mm.270874	TGGTAATCCTGTCTGTACCACAGGATCTTCTATGCCTTTTAAAAATAAACATTTGTTTAT
A_52_P373666	Zfp174	zinc finger protein 174	GO:0000122(negative regulation of transcription from RNA polymerase II promoter);GO:0006351(transcription, DNA-templated);GO:0006355(regulation of transcription, DNA-templated);GO:0006357(regulation of transcription from RNA polymerase II promoter);GO:0006366(transcription from RNA polymerase II promoter);GO:0045892(negative regulation of transcription, DNA-templated)	GO:0005634(nucleus);GO:0005737(cytoplasm);GO:0015629(actin cytoskeleton)	GO:0000981(sequence-specific DNA binding RNA polymerase II transcription factor activity);GO:0003700(sequence-specific DNA binding transcription factor activity);GO:0042803(protein homodimerization activity);GO:0044212(transcription regulatory region DNA binding);GO:0046872(metal ion binding)	0.0326772	0.114163	-0.28653	-0.0326772	0.140941	-0.264345	103.803	116.139	104.401	131.016	126.619	89.0811	Detected	Detected	Detected	Detected	Detected	Detected	Mus musculus zinc finger protein 174 (Zfp174), mRNA [NM_001081217]	chr16	3858589	3858648	+	mm|16qA1	ENSMUST00000041778	385674	NM_001081217	chr16:3858589-3858648	NM_001081217	TC1598461	Mm.244261	GAAAACAGCTGTTACTTGTCAAAATACAAGGAACCAAATTCTCTGTTTCTAAATTGCCAG
A_30_P01026733						-0.518952	-0.30498	1.08202	-0.456047	0.934467	0.432358	232.148	284.719	883.673	320.25	719.428	473.289	Detected	Detected	Detected	Detected	Detected	Detected	lincRNA:chr6:95418306-95424131 reverse strand	chr6	95422257	95422316	-	mm|6qD2				chr6:95422316-95422257				GTACAGTATGTGTCTGTGTCCTCTCTCTGCTTACTCCTCAAGGAAAAGAAAATCACTGTG
A_52_P258338	Mob3b	MOB kinase activator 3B	GO:0008150(biological_process)	GO:0005575(cellular_component)	GO:0003674(molecular_function);GO:0046872(metal ion binding)		0.421149	0.346204	0.128579			13.8068	22.9591	25.8667	23.4116	9.68309	14.9324	Not Detected	Detected	Detected	Detected	Not Detected	Not Detected	Mus musculus MOB kinase activator 3B (Mob3b), mRNA [NM_178061]	chr4	34900682	34900741	-	mm|4qA5	ENSMUST00000102975	214944	NM_178061	chr4:34900741-34900682	NM_178061	TC1586195	Mm.32968	GGGGAAAGCCTGCAGTTTCTCTGGAAGCATCCAAGCCGTTTCCCTCATGGGCAGTTTCAC
A_55_P2040810												9.73082	3.88391	5.93956	3.9095	3.59432	4.34899	Not Detected	Not Detected	Not Detected	Not Detected	Not Detected	Not Detected														AAATCCTTGAGTACATTTAAAAACCTCAGAGGATTTGTCATCTCTAGGCCTGCTCAGTAG
A_51_P487933	Psmd7	proteasome (prosome, macropain) 26S subunit, non-ATPase, 7		GO:0000502(proteasome complex)		-0.0800509	-0.0742393	-0.011107	0.222186	0.108869	0.011107	3193.2	3390.12	4203.06	5199.91	4119.04	3586.37	Detected	Detected	Detected	Detected	Detected	Detected	Mus musculus proteasome (prosome, macropain) 26S subunit, non-ATPase, 7 (Psmd7), mRNA [NM_010817]	chr8	110104402	110104461	-	mm|8qD3	ENSMUST00000044106	17463	NM_010817	chr8:110104461-110104402	NM_010817	TC1578089	Mm.18347	TTCATAATTGCTAAATGGAATTCATGGATCCCATACAATGCCGCCCAACACTTGAGCTTG
A_51_P134923	Rnf148	ring finger protein 148	GO:0008150(biological_process)	GO:0005575(cellular_component);GO:0016020(membrane);GO:0016021(integral component of membrane)	GO:0003674(molecular_function);GO:0008270(zinc ion binding);GO:0046872(metal ion binding)				0.0237842			20.1279	10.1647	15.2817	19.7971	12.6203	15.2927	Not Detected	Not Detected	Not Detected	Detected	Not Detected	Not Detected	Mus musculus ring finger protein 148 (Rnf148), mRNA [NM_027754]	chr6	23603937	23603996	-	mm|6qA3.1	ENSMUST00000104979	71300	NM_027754	chr6:23603996-23603937	NM_027754	TC1590595	Mm.443309	TGTGCTGTACATCCAAAGCAAACATGACCCTTAGTTCCTCTATCCTGCCAGTGAAGATGA
A_52_P98232	Hira	histone cell cycle regulation defective homolog A (S. cerevisiae)	GO:0001649(osteoblast differentiation);GO:0006351(transcription, DNA-templated);GO:0006355(regulation of transcription, DNA-templated);GO:0007369(gastrulation);GO:0016568(chromatin modification);GO:0042692(muscle cell differentiation)	GO:0000790(nuclear chromatin);GO:0005634(nucleus)	GO:0003682(chromatin binding);GO:0005515(protein binding)	0.0765648	0.245956	-0.250728	-0.406611	-0.00135422	-0.287423	1011.9	1203.29	1012.04	956.036	1084.88	829	Detected	Detected	Detected	Detected	Detected	Detected	Mus musculus histone cell cycle regulation defective homolog A (S. cerevisiae) (Hira), mRNA [NM_010435]	chr16	18954841	18956295	+	mm|16qA3	ENSMUST00000004222	15260	NM_010435	chr16:18954841-18956295	NM_010435	TC1578857	Mm.15694	TTATGCTCGGTACCTTGTGAATGAAGGGTTTGAATACCGCCTCCGTGAAATATGCAAGGA
A_55_P1971679						1.24922	1.1229		-0.227293		0.208597	43.295	41.9422	19.7777	20.5471	12.436	22.1905	Detected	Detected	Not Detected	Detected	Not Detected	Detected		chrX	76609570	76609629	-	mm|XqB				chrX:076609629-076609570				ATTCGTGCGGCTGTTGCCCTCTTAGGACTTACCAAGATTGAGGTAGGAAAAGAGAAATGA
A_66_P108298	4632428C04Rik	RIKEN cDNA 4632428C04 gene	GO:0008150(biological_process)	GO:0005575(cellular_component)	GO:0003674(molecular_function)							4.87501	4.55909	4.19906	4.28205	3.57246	7.55367	Not Detected	Not Detected	Not Detected	Not Detected	Not Detected	Not Detected	Mus musculus RIKEN cDNA 4632428C04 gene (4632428C04Rik), long non-coding RNA [NR_033631]	chr16	30019578	30019637	+	mm|16qB2		100043102	NR_033631	chr16:30019578-30019637	NR_033631		Mm.30797	CTTTTGGACATATATTCAAGGAACAAAACAGAACCATACATGTTTGTAGGAACTATGGAG
A_51_P440568	Stk19	serine/threonine kinase 19	GO:0008150(biological_process);GO:0016310(phosphorylation)	GO:0005575(cellular_component);GO:0005634(nucleus)	GO:0000166(nucleotide binding);GO:0003674(molecular_function);GO:0004674(protein serine/threonine kinase activity);GO:0005524(ATP binding);GO:0016301(kinase activity);GO:0016740(transferase activity)	0.211721	0.460107	-0.107811	-0.00187492	0.00187492	-0.0118504	1630.15	2047.57	1639.17	1856.59	1594.98	1472.02	Detected	Detected	Detected	Detected	Detected	Detected	Mus musculus serine/threonine kinase 19 (Stk19), mRNA [NM_019442]	chr17	34961778	34969001	-	mm|17qB1	ENSMUST00000077477	54402	NM_019442	chr17:34969001-34961778	NM_019442	TC1580467	Mm.440064	GATCAGATGACACAGACTTATGGCTTCAGGGACCCGGAGATCACGCAGCTGGTGAACGCT
A_51_P496845	Capza2	capping protein (actin filament) muscle Z-line, alpha 2	GO:0008150(biological_process);GO:0030036(actin cytoskeleton organization);GO:0051693(actin filament capping)	GO:0005737(cytoplasm);GO:0008290(F-actin capping protein complex);GO:0016020(membrane);GO:0030863(cortical cytoskeleton);GO:0071203(WASH complex)	GO:0003779(actin binding);GO:0005515(protein binding)	-0.876418	0.0711794	-0.086031	-0.0817957	0.0107079	0.0260868	1833.1	3738.36	3978.34	4199.32	3836.52	3612.9	Detected	Detected	Detected	Detected	Detected	Detected	Mus musculus capping protein (actin filament) muscle Z-line, alpha 2 (Capza2), mRNA [NM_007604]	chr6	17615761	17615820	+	mm|6qA2	ENSMUST00000015877	12343	NM_007604	chr6:17615761-17615820	NM_007604	TC1723633	Mm.392504	TCTCAAAAGTACCTTCTTTACTGTAACCCTGAAGTTGTCTTTGGCTTGTGAAAGGGGCAG
A_55_P2071536						-1.11465	-0.134527	-0.204575	0.198236	-0.255388	1.07257	102.535	213.875	241.779	336.418	210.493	492.359	Detected	Detected	Detected	Detected	Detected	Detected	RIKEN cDNA B230206L02 gene [Source:MGI Symbol;Acc:MGI:1924598] [ENSMUST00000132584]	chr11	94017031	94017090	+	mm|11qD	ENSMUST00000132584			chr11:94017031-94017090				TTCCCCACACGTGCTGTGACCCACACCCACACCAATAAATATATTTCTACTTTATGCGTA
A_55_P2120254	Avpi1	arginine vasopressin-induced 1	GO:0000187(activation of MAPK activity);GO:0007049(cell cycle)	GO:0005575(cellular_component)	GO:0003674(molecular_function)	-0.649831	-0.131267	0.217072	-0.0297384	0.0297384	1.54126	1432.72	2170.22	3278.77	2908.14	2596.76	6898.15	Detected	Detected	Detected	Detected	Detected	Detected	Mus musculus arginine vasopressin-induced 1 (Avpi1), mRNA [NM_027106]	chr19	42197896	42197955	-	mm|19qC3	ENSMUST00000018965	69534	NM_027106	chr19:42197955-42197896	NM_027106	TC1578788	Mm.30060	TGACCTAAAGGTGTAACTGGGCTGCATGGCGTTCCTCTGGAATAAAAGTATTATGCACTC
A_55_P2036417	Lrrc10b	leucine rich repeat containing 10B	GO:0008150(biological_process)	GO:0005575(cellular_component)	GO:0003674(molecular_function)	0.335677	0.0453582	-0.0405278	-0.673151	-0.176491	-0.44531	1821.29	1574.79	1760.82	1195.31	1445.11	1117.55	Detected	Detected	Detected	Detected	Detected	Detected	Mus musculus leucine rich repeat containing 10B (Lrrc10b), mRNA [NM_001111140]	chr19	10530579	10530638	-	mm|19qA	ENSMUST00000171400	278795	NM_001111140	chr19:10530638-10530579	NM_001111140	TC1710406	Mm.490638	TATCCGTAGAATCATCCCTACTCTGACTCTGGATGTCAGGGCATCTATAACTTTCACTTG
A_30_P01025334												6.6647	9.64872	4.19091	3.84908	3.50796	4.39806	Not Detected	Not Detected	Not Detected	Not Detected	Not Detected	Not Detected	lincRNA:chr15:61984389-62102500 reverse strand	chr15	62084351	62084410	-	mm|15qD1				chr15:62084410-62084351				CCCAGTCTTGGGAGCATGCCCAGTAGCACAGTGCTGTTTTTCAATGAAGTAAATTTTTAT
A_55_P1958804	Hsd3b3	hydroxy-delta-5-steroid dehydrogenase, 3 beta- and steroid delta-isomerase 3	GO:0006694(steroid biosynthetic process);GO:0008152(metabolic process);GO:0055114(oxidation-reduction process)	GO:0005739(mitochondrion);GO:0005743(mitochondrial inner membrane);GO:0005758(mitochondrial intermembrane space);GO:0005783(endoplasmic reticulum);GO:0016020(membrane);GO:0016021(integral component of membrane)	GO:0003824(catalytic activity);GO:0003854(3-beta-hydroxy-delta5-steroid dehydrogenase activity);GO:0004769(steroid delta-isomerase activity);GO:0016491(oxidoreductase activity);GO:0016616(oxidoreductase activity, acting on the CH-OH group of donors, NAD or NADP as acceptor);GO:0016853(isomerase activity)							6.88946	4.20148	4.17947	6.92272	5.89224	4.3961	Not Detected	Not Detected	Not Detected	Not Detected	Not Detected	Not Detected	Mus musculus hydroxy-delta-5-steroid dehydrogenase, 3 beta- and steroid delta-isomerase 3 (Hsd3b3), transcript variant 1, mRNA [NM_001161742]	chr3	98545455	98545514	-	mm|3qF2.2	ENSMUST00000107018	15494	NM_001161742	chr3:98545514-98545455	NM_001161742	TC1643582	Mm.158717	GCCTTCCGAAAATTCTGCTAGCTTTATGAAGCTCAATGGAAGAAACAATAAATATTTGTC
A_51_P255304	Cav3	caveolin 3	GO:0001778(plasma membrane repair);GO:0002027(regulation of heart rate);GO:0006469(negative regulation of protein kinase activity);GO:0006641(triglyceride metabolic process);GO:0006897(endocytosis);GO:0007009(plasma membrane organization);GO:0007015(actin filament organization);GO:0007204(positive regulation of cytosolic calcium ion concentration);GO:0007520(myoblast fusion);GO:0008016(regulation…	GO:0005737(cytoplasm);GO:0005783(endoplasmic reticulum);GO:0005794(Golgi apparatus);GO:0005886(plasma membrane);GO:0005901(caveola);GO:0009986(cell surface);GO:0014704(intercalated disc);GO:0016010(dystrophin-associated glycoprotein complex);GO:0016020(membrane);GO:0030018(Z disc);GO:0030315(T-tubule);GO:0031594(neuromuscular junction);GO:0031982(vesicle);GO:0042383(sarcolemma);GO:0043234(protein…	GO:0005246(calcium channel regulator activity);GO:0005515(protein binding);GO:0008022(protein C-terminus binding);GO:0017080(sodium channel regulator activity);GO:0019870(potassium channel inhibitor activity);GO:0019899(enzyme binding);GO:0032403(protein complex binding);GO:0032947(protein complex scaffold);GO:0043014(alpha-tubulin binding);GO:0044325(ion channel binding);GO:0050998(nitric-oxide …							4.85633	3.86199	4.17211	3.80668	3.68505	4.39389	Not Detected	Not Detected	Not Detected	Not Detected	Not Detected	Not Detected	Mus musculus caveolin 3 (Cav3), mRNA [NM_007617]	chr6	112422739	112422798	+	mm|6qE3	ENSMUST00000075477	12391	NM_007617	chr6:112422739-112422798	NM_007617	TC1582762	Mm.3924	AGGCTTTGCGTTCACATGTACTGTAATAGCCAGTCTTCTAGAGGTGTGACTCGTCTCCTC
A_52_P136138	Fdft1	farnesyl diphosphate farnesyl transferase 1	GO:0006629(lipid metabolic process);GO:0006694(steroid biosynthetic process);GO:0006695(cholesterol biosynthetic process);GO:0008152(metabolic process);GO:0008202(steroid metabolic process);GO:0008203(cholesterol metabolic process);GO:0008299(isoprenoid biosynthetic process);GO:0008610(lipid biosynthetic process);GO:0009058(biosynthetic process);GO:0016126(sterol biosynthetic process);GO:0045338(…	GO:0005783(endoplasmic reticulum);GO:0016020(membrane);GO:0016021(integral component of membrane);GO:0043231(intracellular membrane-bounded organelle)	GO:0003824(catalytic activity);GO:0004310(farnesyl-diphosphate farnesyltransferase activity);GO:0016491(oxidoreductase activity);GO:0016740(transferase activity);GO:0016765(transferase activity, transferring alkyl or aryl (other than methyl) groups);GO:0051996(squalene synthase activity)							12.9802	11.9352	4.50696	12.5425	9.24469	4.39021	Not Detected	Not Detected	Not Detected	Not Detected	Not Detected	Not Detected	Mus musculus farnesyl diphosphate farnesyl transferase 1 (Fdft1), mRNA [NM_010191]	chr14	63764562	63764621	-	mm|14qD1	ENSMUST00000054963	14137	NM_010191	chr14:63764621-63764562	NM_010191	TC1573443	Mm.474432	TACCTGAGGCCAACTGCTTTACCAAGGAAAGAGGATTGTTTATGTAACAGCTTAGGAGGA
A_30_P01029361												4.83645	3.83981	4.49113	4.08875	3.418	4.38572	Not Detected	Not Detected	Not Detected	Not Detected	Not Detected	Not Detected	lincRNA:chr5:108538417-108550517 forward strand	chr5	108539287	108539346	+	mm|5qF				chr5:108539287-108539346				GCTTTGTCTGATCATGGGTATTTTTCTAATTGGTGTTAGTTAGGATTCATAGATAATTCT
A_51_P184321	Aimp1	aminoacyl tRNA synthetase complex-interacting multifunctional protein 1	GO:0001525(angiogenesis);GO:0001937(negative regulation of endothelial cell proliferation);GO:0005975(carbohydrate metabolic process);GO:0006006(glucose metabolic process);GO:0006412(translation);GO:0006915(apoptotic process);GO:0006954(inflammatory response);GO:0007155(cell adhesion);GO:0007267(cell-cell signaling);GO:0050900(leukocyte migration)	GO:0005576(extracellular region);GO:0005615(extracellular space);GO:0005634(nucleus);GO:0005737(cytoplasm);GO:0005783(endoplasmic reticulum);GO:0005794(Golgi apparatus);GO:0009986(cell surface);GO:0017101(aminoacyl-tRNA synthetase multienzyme complex);GO:0031410(cytoplasmic vesicle)	GO:0000049(tRNA binding);GO:0003723(RNA binding);GO:0005125(cytokine activity);GO:0042803(protein homodimerization activity)	-0.300561	-0.177634	0.0740976	0.328746	0.169336	-0.00123501	8740.92	10064.7	14220.8	17856	13699.6	11341	Detected	Detected	Detected	Detected	Detected	Detected	Mus musculus aminoacyl tRNA synthetase complex-interacting multifunctional protein 1 (Aimp1), mRNA [NM_007926]	chr3	132323509	132323568	-	mm|3qG3	ENSMUST00000029663	13722	NM_007926	chr3:132323568-132323509	NM_007926	TC1779690	Mm.235137	CAAACCATGGCCAATAGTGGAATTAAATAAGTGCTCTGTAACTGAAAGACATTGGCGAAA
A_30_P01031250						0.774282	0.229449	-0.0378397	-1.14394	-0.379589	0.0378397	69.5155	50.386	49.6813	24.2899	35.3533	43.9925	Detected	Detected	Detected	Detected	Detected	Detected	lincRNA:chr2:94046243-94070067 forward strand	chr2	94063961	94064020	+	mm|2qE1				chr2:94063961-94064020				TATATACTATCACAGCTCTACCTTCATGGAAATAGACATGACTGACCCACCTCGTCTGCA
A_52_P383653	Cpne8	copine VIII	GO:0008150(biological_process)	GO:0005575(cellular_component)	GO:0003674(molecular_function)							4.41508	3.45469	3.78333	3.56328	3.28801	3.96021	Not Detected	Not Detected	Not Detected	Not Detected	Not Detected	Not Detected	Mus musculus copine VIII (Cpne8), transcript variant 2, mRNA [NM_001033851]	chr15	90479028	90479705	-	mm|15qE3	ENSMUST00000154569	66871	NM_001033851	chr15:90479705-90479028	NM_001033851	NP749091	Mm.290991	TGATAGAGATACATTTTCTAAGTCGGATCCAATTTGTGTCCTATATACACAAGCAGTTGG
A_66_P121924	A330043C09Rik	RIKEN cDNA A330043C09 gene	GO:0008150(biological_process)	GO:0005575(cellular_component)	GO:0003674(molecular_function)							8.0702	5.52541	4.43833	3.56384	7.95444	3.96174	Not Detected	Not Detected	Not Detected	Not Detected	Not Detected	Not Detected	PREDICTED: Mus musculus RIKEN cDNA A330043C09 gene (A330043C09Rik), mRNA [XM_003945336]	chr2	74985345	74985404	-	mm|2qC3		329430	XM_003945336	chr2:74985404-74985345	XM_003945336		Mm.301664	TATCACTTGACTCTCTACTACCTGCACTGTTCTTCTTTCTTAATCAAAGAGTATCCTAAA
A_52_P545831	Tssc1	tumor suppressing subtransferable candidate 1	GO:0008150(biological_process)	GO:0005575(cellular_component)	GO:0003674(molecular_function)	0.0642495	-0.00221205	0.0232606	-0.416406	0.00221205	-0.314959	953.941	963.283	1163.5	902.853	1034.06	773.316	Detected	Detected	Detected	Detected	Detected	Detected	Mus musculus tumor suppressing subtransferable candidate 1 (Tssc1), mRNA [NM_201357]	chr12	29547851	29547910	+	mm|12qA2	ENSMUST00000035657	380752	NM_201357	chr12:29547851-29547910	NM_201357	TC1663725	Mm.273724	CAGCTGGTGCGTGACCTAGACTTCAACCCCAACAAGCAGTATTACCTCGCCAGCTGTGGA
A_55_P2015410	0610010K14Rik	RIKEN cDNA 0610010K14 gene	GO:0008150(biological_process);GO:0016568(chromatin modification)	GO:0005634(nucleus);GO:0016589(NURF complex);GO:0071339(MLL1 complex)	GO:0003674(molecular_function);GO:0003677(DNA binding);GO:0003682(chromatin binding)	-0.124344	0.0035677	-0.228709	-0.0188999	0.0352621	0.164468	33254.7	38423.5	38816.8	47247.8	42033.7	42833.3	Detected	Detected	Detected	Detected	Detected	Detected	Mus musculus RIKEN cDNA 0610010K14 gene (0610010K14Rik), transcript variant 1, mRNA [NM_001177601]	chr11	70048722	70048781	-	mm|11qB3	ENSMUST00000176116	104457	NM_001177601	chr11:70048781-70048722	NM_001177601	TC1670015	Mm.39265	GTGCCCTCGCCCTTTGACTTCTGTGTGATGGACATTTTTATACAGAAAATTATAATTAAA
A_55_P2112235	Cdk5rap2	CDK5 regulatory subunit associated protein 2	GO:0000132(establishment of mitotic spindle orientation);GO:0000226(microtubule cytoskeleton organization);GO:0001578(microtubule bundle formation);GO:0007059(chromosome segregation);GO:0007420(brain development);GO:0022008(neurogenesis);GO:0045665(negative regulation of neuron differentiation);GO:0045893(positive regulation of transcription, DNA-templated);GO:0046600(negative regulation of centr…	GO:0000242(pericentriolar material);GO:0000922(spindle pole);GO:0005623(cell);GO:0005737(cytoplasm);GO:0005794(Golgi apparatus);GO:0005813(centrosome);GO:0005856(cytoskeleton);GO:0005874(microtubule);GO:0030054(cell junction);GO:0048471(perinuclear region of cytoplasm)	GO:0005515(protein binding);GO:0005516(calmodulin binding);GO:0008017(microtubule binding);GO:0015631(tubulin binding);GO:0019901(protein kinase binding);GO:0032403(protein complex binding);GO:0044212(transcription regulatory region DNA binding)	0.390501	0.22526	-0.487805	0.232399	-0.488656	-0.686172	292.849	276.147	199.909	346.607	180.173	146.393	Detected	Detected	Detected	Detected	Detected	Detected	Mus musculus CDK5 regulatory subunit associated protein 2 (Cdk5rap2), mRNA [NM_145990]	chr4	69911396	69911455	-	mm|4qC2	ENSMUST00000138561	214444	NM_145990	chr4:69911455-69911396	NM_145990	NP1261185	Mm.379344	AAGAATCTATTAAAACAAATGAGAAGCTCCGGAAACAGCTGGAACGGCAGGGGTCTGAGA
A_51_P115178	Scara3	scavenger receptor class A, member 3	GO:0008150(biological_process)	GO:0005575(cellular_component);GO:0005581(collagen);GO:0005783(endoplasmic reticulum);GO:0005794(Golgi apparatus);GO:0016020(membrane);GO:0016021(integral component of membrane)	GO:0003674(molecular_function)							4.6787	3.46177	5.8291	3.75195	3.68145	3.68442	Not Detected	Not Detected	Not Detected	Not Detected	Not Detected	Not Detected	Mus musculus scavenger receptor class A, member 3 (Scara3), mRNA [NM_172604]	chr14	66538489	66538548	-	mm|14qD1	ENSMUST00000042046	219151	NM_172604	chr14:66538548-66538489	NM_172604	TC1577250	Mm.344095	TCTTGAATACACTGGCAAAAAGGGATGCTGGGAAAGGCCTGCATTTCCTTGACTCATTTT
A_51_P313761	Shmt2	serine hydroxymethyltransferase 2 (mitochondrial)	GO:0006544(glycine metabolic process);GO:0006545(glycine biosynthetic process);GO:0006564(L-serine biosynthetic process);GO:0006730(one-carbon metabolic process);GO:0008284(positive regulation of cell proliferation);GO:0019264(glycine biosynthetic process from serine);GO:0032259(methylation);GO:0051289(protein homotetramerization)	GO:0005739(mitochondrion);GO:0005743(mitochondrial inner membrane);GO:0005758(mitochondrial intermembrane space);GO:0005759(mitochondrial matrix);GO:0015630(microtubule cytoskeleton);GO:0042645(mitochondrial nucleoid)	GO:0003682(chromatin binding);GO:0004372(glycine hydroxymethyltransferase activity);GO:0008168(methyltransferase activity);GO:0008732(L-allo-threonine aldolase activity);GO:0016597(amino acid binding);GO:0016740(transferase activity);GO:0030170(pyridoxal phosphate binding);GO:0042802(identical protein binding)	0.0259204	-0.379053	-0.175452	-0.107001	0.00743437	1.25601	2588.84	2067.45	2825.34	3118.02	2892.27	6403.04	Detected	Detected	Detected	Detected	Detected	Detected	Mus musculus serine hydroxymethyltransferase 2 (mitochondrial) (Shmt2), transcript variant 1, mRNA [NM_028230]	chr10	126954811	126954870	-	mm|10qD3	ENSMUST00000026470	108037	NM_028230	chr10:126954870-126954811	NM_028230	TC1625285	Mm.29890	CGATGCCTGGATTTGATGAACGTTGAGGACAGTTGAGGACACCTGGCGGTCGGTCAGAAG
A_30_P01022341						0.761296	0.962313	0.0420103	-0.0906458	-0.0503554		29.9065	36.3511	22.7942	21.8823	19.2812	14.0755	Detected	Detected	Detected	Detected	Detected	Not Detected	lincRNA:chr4:147105275-147171025 forward strand	chr4	147158558	147158617	+	mm|4qE2				chr4:147158558-147158617				TGGATGGTTGGGTGTCCCATACTGCCATTCATCCTGGTGTTGTGGATTCCTGGGGAAAAA
A_30_P01028502							0.551354			0.987894		14.8442	23.3114	18.3628	15.711	33.7628	3.95498	Not Detected	Detected	Not Detected	Not Detected	Detected	Not Detected	lincRNA:chr9:24292762-24307562 reverse strand	chr9	24306737	24306796	-	mm|9qA4				chr9:24306796-24306737				TGGGATGTAACTTGTGCCTAGAAGAAATAAAGTTGAGGCATTTACGTGTGGACTATCTTC
A_51_P302139	Mastl	microtubule associated serine/threonine kinase-like	GO:0000086(G2/M transition of mitotic cell cycle);GO:0006468(protein phosphorylation);GO:0007049(cell cycle);GO:0007067(mitosis);GO:0016310(phosphorylation);GO:0034048(negative regulation of protein phosphatase type 2A activity);GO:0051301(cell division);GO:0051726(regulation of cell cycle)	GO:0005634(nucleus);GO:0005737(cytoplasm);GO:0005813(centrosome);GO:0005856(cytoskeleton);GO:0032154(cleavage furrow)	GO:0000166(nucleotide binding);GO:0004672(protein kinase activity);GO:0004674(protein serine/threonine kinase activity);GO:0005524(ATP binding);GO:0016301(kinase activity);GO:0016740(transferase activity);GO:0016772(transferase activity, transferring phosphorus-containing groups)	-0.00708771	0.00708771	-0.42919	0.120678	-0.21505	0.0168505	380.037	405.819	355.914	548.371	372.325	407.4	Detected	Detected	Detected	Detected	Detected	Detected	Mus musculus microtubule associated serine/threonine kinase-like (Mastl), mRNA [NM_025979]	chr2	22973965	22974024	-	mm|2qA3	ENSMUST00000028119	67121	NM_025979	chr2:22974024-22973965	NM_025979	TC1580427	Mm.253721	AACAGATACATCCTATTTTGAAGCCAGAAATAATGCTCAACATCTGACCATATCTGGGTT
[truncated: 55,068 more rows]

## Sheet: AllData
	Flag information
	H1			H2			H3			ML1			ML2			ML3
[truncated: 55,826 more rows]
